# Supplementary material for: Taming nonclassical carbocations to control small ring reactivity
Source: Sci Adv. 2024 Jan 12;10(2):eadj9695. doi: 10.1126/sciadv.adj9695 (PMC10786418; doi:10.1126/sciadv.adj9695)
Supplement: Supplementary file 2 — Data files S1 and S2 [file sciadv.adj9695_data_files_s1_and_s2.zip]

Archive with 2 entries (2 files):
- adj9695_data_S1.cif
- adj9695_data_s2.zip
