# Supplementary material for: Taming nonclassical carbocations to control small ring reactivity
Source: Sci Adv. 2024 Jan 12;10(2):eadj9695. doi: 10.1126/sciadv.adj9695 (PMC10786418; doi:10.1126/sciadv.adj9695)
Supplement: Supplementary file 2 — Data files S1 and S2 [file sciadv.adj9695_data_files_s1_and_s2.zip › adj9695_data_S1.cif]

#==============================================================================
data_global
#==============================================================================

_publ_contact_author               
 'Edward A. Anderson'
_publ_contact_author_email          
;
edward.anderson@chem.ox.ac.uk
;

loop_
_publ_author_name
_publ_author_address
 'McNamee, Ryan E.'
;    
Chemistry Research Laboratory,
University of Oxford,
12 Mansfield Road, 
Oxford OX1 3TA. UK.
;
 'Frank, Niels'
;    
Chemistry Research Laboratory,
University of Oxford,
12 Mansfield Road, 
Oxford OX1 3TA. UK.
; 
 'Montgomery, James R.D.'
;    
Chemistry Research Laboratory,
University of Oxford,
12 Mansfield Road, 
Oxford OX1 3TA. UK.
;
 'Duarte, Fernanda'
;    
Chemistry Research Laboratory,
University of Oxford,
12 Mansfield Road, 
Oxford OX1 3TA. UK.
;
 'Christensen, Kirsten E.'
;    
Chemistry Research Laboratory,
University of Oxford,
12 Mansfield Road, 
Oxford OX1 3TA. UK.
;
 'Anderson, Edward A.'
;    
Chemistry Research Laboratory,
University of Oxford,
12 Mansfield Road, 
Oxford OX1 3TA. UK.
;

_publ_requested_journal
 'Nature'
_journal_volume                    '?'
_journal_page_first                '?'
_journal_page_last                 '?'
_journal_year                      '2023'

_publ_section_title
;
Taming non-classical carbocations to control small ring reactivity
;

_publ_section_abstract
;  
The positional selectivity of ring opening of small, strained organic rings is 
often considered to be governed by the maximal release of ring strain. However, 
reactions under cationic conditions can lead to multiple products due to the 
intermediacy of non-classical carbocations (cations featuring a pentavalent 
carbon atom). A classic example is the solvolysis of cyclobutyl or 
cyclopropylmethyl derivatives, which proceed via two equilibrating 
non-classical carbocations - the cyclopropylcarbinyl ion (CC), and the 
bicyclobutonium ion (BB) - which generate up to three products on nucleophilic 
capture. The utility of non-classical carbocations is therefore often limited, 
despite the value of the small ring products. 
Using bicyclo[1.1.0]butanes (BCBs) as a template, we show that the 
regiochemical outcome of small ring opening can be controlled by subtle 
changes to the structure of non-classical carbocation intermediates, in turn 
enabling the rational prediction of regioselectivity. We find that the regio- 
and stereochemistry of ring opening depends not only on the degree of 
substitution, but also the nature of the substituents, of the BCB ring system 
and its resulting cationic intermediate. We show that these outcomes can be 
rationalised by computational models, where bond lengths in the non-classical 
carbocation inform on the site of reaction. As BCBs are finding increasing use 
as tools in chemical synthesis and bioconjugation, understanding the factors 
that control their ring opening offers new opportunities for applications of 
these molecules. These findings also have consequences for the design of other 
chemical transformations that proceed through non-classical intermediates.
;

#==============================================================================
data_2i
#==============================================================================
_audit_creation_date        "2021-10-21"
_audit_creation_method 'CRYSTALS_ver_*****_build_8199 '

_oxford_structure_analysis_title  '7515'
_ccdc_journal_depnumber            '2240514'
_chemical_name_systematic         .
_chemical_melting_point           'not measured'

_cell_length_a                    9.5839(2)
_cell_length_b                    19.9028(5)
_cell_length_c                    10.5952(2)
_cell_angle_alpha                 90
_cell_angle_beta                  100.972(2)
_cell_angle_gamma                 90
_cell_volume                      1984.05(8)
 
_symmetry_cell_setting            'monoclinic' 
_symmetry_space_group_name_H-M    'P 21/c ' 
_symmetry_space_group_name_Hall   '-P 2ybc' 
loop_
 _symmetry_equiv_pos_as_xyz
 'x,y,z'
 '-x,-y,-z'
 'x,-y+1/2,z+1/2'
 '-x,y+1/2,-z+1/2'

loop_
_atom_type_symbol
_atom_type_scat_dispersion_real
_atom_type_scat_dispersion_imag
_atom_type_scat_Cromer_Mann_a1
_atom_type_scat_Cromer_Mann_b1
_atom_type_scat_Cromer_Mann_a2
_atom_type_scat_Cromer_Mann_b2
_atom_type_scat_Cromer_Mann_a3
_atom_type_scat_Cromer_Mann_b3
_atom_type_scat_Cromer_Mann_a4
_atom_type_scat_Cromer_Mann_b4
_atom_type_scat_Cromer_Mann_c
_atom_type_scat_source  
 C       0.0181   0.0091   2.3100  20.8439   1.0200  10.2075   1.5886   0.5687
   0.8650  51.6512   0.2156 'International Tables Vol C 4.2.6.8 and 6.1.1.4'
 H       0.0000   0.0000   0.4930  10.5109   0.3229  26.1257   0.1402   3.1424
   0.0408  57.7998   0.0030 'International Tables Vol C 4.2.6.8 and 6.1.1.4'
 F       0.0727   0.0534   3.5392  10.2825   2.6412   4.2944   1.5170   0.2615
   1.0243  26.1476   0.2776 'International Tables Vol C 4.2.6.8 and 6.1.1.4'
 N       0.0311   0.0180  12.2126   0.0057   3.1322   9.8933   2.0125  28.9975
   1.1663   0.5826 -11.5290 'International Tables Vol C 4.2.6.8 and 6.1.1.4'
 O       0.0492   0.0322   3.0485  13.2771   2.2868   5.7011   1.5463   0.3239
   0.8670  32.9089   0.2508 'International Tables Vol C 4.2.6.8 and 6.1.1.4'
 
 
_cell_formula_units_Z                    4

# Given Formula = C17 H27 F3 N2 O4 
# Dc =      1.27 Fooo =    808.00 Mu =      9.28 M =    380.41
# Found Formula = C17.00 H27 F3.00 N2 O4.00 
# Dc =      1.27 FOOO =    808.00 Mu =      9.28 M =    380.41

_chemical_formula_sum             'C17 H27 F3 N2 O4'
_chemical_formula_moiety          'C17 H27 F3 N2 O4'
_chemical_compound_source                .
_chemical_formula_weight            380.41
 
 
_cell_measurement_reflns_used         7240
_cell_measurement_theta_min             4.40
_cell_measurement_theta_max            76.01
_cell_measurement_temperature          150
 
_exptl_crystal_description        'block' 
_exptl_crystal_colour             'clear_pale_colourless' 
_exptl_crystal_size_min           0.17 
_exptl_crystal_size_mid           0.20 
_exptl_crystal_size_max           0.22 
 
_exptl_crystal_density_diffrn     1.273 
_exptl_crystal_density_meas       'not measured' 
_exptl_crystal_density_method     'not measured' 
# Non-dispersive F(000): 
_exptl_crystal_F_000              808 
_exptl_absorpt_coefficient_mu     0.928 
 
# Sheldrick geometric approximatio 0.83 0.85 
_exptl_absorpt_correction_type    multi-scan 
_exptl_absorpt_process_details 
; 
 CrysAlisPro (Rigaku Oxford Diffraction, 2017) 
; 
_exptl_absorpt_correction_T_min   0.70 
_exptl_absorpt_correction_T_max   0.85 
_diffrn_measurement_device_type   'Oxford Diffraction SuperNova' 
_diffrn_measurement_device        'Area' 
_diffrn_radiation_monochromator   'focussing mirrors' 
_diffrn_radiation_type            'Cu K\a'
_diffrn_radiation_wavelength           1.54184
_diffrn_measurement_method        \w 
 
# If a reference occurs more than once, delete the author 
# and date from subsequent references. 
_computing_data_collection        'SuperNova, (Oxford Diffraction, 2010)' 
_computing_cell_refinement 
; 
 CrysAlisPro (Rigaku Oxford Diffraction, 2017) 
; 
_computing_data_reduction 
; 
 CrysAlisPro (Rigaku Oxford Diffraction, 2017) 
; 
_computing_structure_solution     'Superflip (Palatinus & Chapuis, 2007)' 
_computing_structure_refinement   'CRYSTALS (Betteridge et al., 2003)' 
_computing_publication_material   'CRYSTALS (Betteridge et al., 2003)' 
_computing_molecular_graphics     'CAMERON (Watkin et al., 1996)' 
 
_diffrn_standards_interval_time   . 
_diffrn_standards_interval_count  . 
_diffrn_standards_number          0 
_diffrn_standards_decay_%         . 
 
_diffrn_ambient_temperature        150
_diffrn_reflns_number             11137 
_diffrn_reflns_av_unetI/netI      0.027 
_reflns_number_total              4111 
_diffrn_reflns_av_R_equivalents   0.019 
_diffrn_reflns_av_sigmaI/netI     0.0268
# Number of reflections with Friedels Law is 4111 
# Theoretical number of reflections is about 8313 
 
_diffrn_reflns_theta_min          4.443 
_diffrn_reflns_theta_max          76.257 
_diffrn_measured_fraction_theta_max 0.991 
 
_diffrn_reflns_theta_full         74.731 
_diffrn_measured_fraction_theta_full 0.995 
 
 
_diffrn_reflns_limit_h_min        -11 
_diffrn_reflns_limit_h_max        9 
_diffrn_reflns_limit_k_min        -24 
_diffrn_reflns_limit_k_max        20 
_diffrn_reflns_limit_l_min        -13 
_diffrn_reflns_limit_l_max        10 
_reflns_limit_h_min               -11 
_reflns_limit_h_max               11 
_reflns_limit_k_min               0 
_reflns_limit_k_max               24 
_reflns_limit_l_min               0 
_reflns_limit_l_max               13 
 
_oxford_diffrn_Wilson_B_factor    2.93 
_oxford_diffrn_Wilson_scale       0.03 
 
_atom_sites_solution_primary      other  #heavy,direct,difmap,geom,iterative
# _atom_sites_solution_secondary  difmap
_atom_sites_solution_hydrogens    difmap
 
_refine_diff_density_min          -0.29 
_refine_diff_density_max          0.37 
 
 
# The current dictionary definitions do not cover the 
# situation where the reflections used for refinement were 
# selected by a user-defined sigma threshold 
 
# Explicitly named reflections are ALWAYS excluded from R&wR 
 
# The values actually used during refinement 
# These are labelled "all" for compatibility with PLATON 
_oxford_refine_reflns_threshold_expression       I>-10.0\s(I)
_refine_ls_number_restraints      334 
_refine_ls_number_parameters      273 
_refine_ls_number_reflns          4110 
_refine_ls_R_factor_ref           0.0435 
_refine_ls_wR_factor_ref          0.0984 
_refine_ls_goodness_of_fit_ref    0.9957 
_refine_ls_shift/su_max           0.0003496 
_refine_ls_shift/su_mean          0.0000409 
 
 
# Computed with I/sigma = -10 
_reflns_number_all                4110 
_refine_ls_R_factor_all           0.0435 
_refine_ls_wR_factor_all          0.0984 
 
# Computed with I/sigma = +2 a la SHELX 
_reflns_threshold_expression                I>2.0\s(I)
_reflns_number_gt                 3714 
_refine_ls_R_factor_gt            0.0397 
_refine_ls_wR_factor_gt           0.0945 
 
 
_refine_ls_structure_factor_coef  Fsqd 
_refine_ls_matrix_type            full
_refine_ls_hydrogen_treatment     constr         #undef, noref, refall,
                                                 # refxyz, refU, constr or mixed
_refine_ls_weighting_scheme       calc 
_refine_ls_weighting_details 
;
 Method= Modified Sheldrick 
 w=1/[\s^2^(F^2^) + ( 0.04P)^2^ + 0.74P] 
 ,where P=(max(Fo^2^,0) + 2Fc^2^)/3 
;
# Insert your own references if required - in alphabetical order 
_publ_section_references 
; 
Betteridge, P.W., Carruthers, J.R., Cooper, R.I., 
Prout, K. & Watkin, D.J. (2003). J. Appl. Cryst. 36, 1487. 
 
Larson, A.C. (1970) Crystallographic Computing, Ed Ahmed, F.R., 
Munksgaard, Copenhagen, 291-294. 
 
Oxford Diffraction, (2010). Supernova User Manual. 
 
Palatinus, L. & Chapuis, G. (2007). J. Appl. Cryst. 40, 786-790. 
 
Rigaku Oxford Diffraction (2017). CrysAlisPro. 
 
Watkin, D.J., Prout, C.K. & Pearce, L.J. (1996). CAMERON, Chemical 
Crystallography Laboratory, Oxford, UK. 
; 

# Uequiv = arithmetic mean of Ui i.e. Ueqiv = (U1+U2+U3)/3

# Replace last . with number of unfound hydrogen atoms attached to an atom.

# ..._refinement_flags_... 
# . no refinement constraints           S special position constraint on site
# G rigid group refinement of site      R riding atom
# D distance or angle restraint on site T thermal displacement constraints
# U Uiso or Uij restraint (rigid bond)  P partial occupancy constraint


loop_
_atom_site_label
_atom_site_type_symbol
_atom_site_fract_x
_atom_site_fract_y
_atom_site_fract_z
_atom_site_U_iso_or_equiv
_atom_site_occupancy
_atom_site_adp_type
_atom_site_refinement_flags_posn
_atom_site_refinement_flags_adp
_atom_site_refinement_flags_occupancy
_atom_site_disorder_assembly
_atom_site_disorder_group
_atom_site_attached_hydrogens
O1 O 0.162(4) 0.3393(7) 0.732(3) 0.0521 0.525(5) Uani D U P 1 1 . 
C2 C 0.2057(5) 0.3971(2) 0.7336(4) 0.0348 0.525(5) Uani D U P 1 1 . 
N3 N 0.32840(11) 0.42132(5) 0.79451(10) 0.0326 1.0000 Uani . U . . . . 
C4 C 0.43415(13) 0.37711(6) 0.86589(12) 0.0320 1.0000 Uani . U . . . . 
C5 C 0.51464(12) 0.33854(6) 0.77906(11) 0.0303 1.0000 Uani . . . . . . 
O6 O 0.49068(11) 0.34156(6) 0.66444(9) 0.0490 1.0000 Uani . . . . . . 
O7 O 0.61512(9) 0.30072(5) 0.85045(8) 0.0322 1.0000 Uani . . . . . . 
C8 C 0.71461(12) 0.26562(7) 0.78361(12) 0.0326 1.0000 Uani . . . . . . 
C9 C 0.68845(12) 0.19095(6) 0.78486(11) 0.0296 1.0000 Uani . . . . . . 
C10 C 0.73010(13) 0.15469(7) 0.67344(12) 0.0354 1.0000 Uani . . . . . . 
C11 C 0.57477(12) 0.16450(6) 0.67536(11) 0.0298 1.0000 Uani . . . . . . 
C12 C 0.49161(13) 0.10245(6) 0.69438(12) 0.0324 1.0000 Uani . . . . . . 
O13 O 0.54606(10) 0.04654(5) 0.68645(10) 0.0438 1.0000 Uani . . . . . . 
N14 N 0.35924(11) 0.10880(5) 0.71774(10) 0.0332 1.0000 Uani . . . . . . 
C15 C 0.27596(15) 0.04777(7) 0.73470(15) 0.0419 1.0000 Uani . . . . . . 
C16 C 0.34563(19) 0.00675(9) 0.85152(18) 0.0576 1.0000 Uani . . . . . . 
C17 C 0.24050(18) 0.00696(8) 0.61087(18) 0.0559 1.0000 Uani . . . . . . 
C18 C 0.29056(13) 0.17433(6) 0.73168(12) 0.0334 1.0000 Uani . . . . . . 
C19 C 0.25999(17) 0.18354(8) 0.86634(14) 0.0475 1.0000 Uani . . . . . . 
C20 C 0.15731(15) 0.18322(8) 0.62844(14) 0.0423 1.0000 Uani . . . . . . 
C21 C 0.86307(15) 0.28613(8) 0.85015(16) 0.0490 1.0000 Uani . . . . . . 
C22 C 0.70665(15) 0.15713(7) 0.91465(12) 0.0400 1.0000 Uani . . . . . . 
C23 C 0.0996(2) 0.44534(11) 0.6531(2) 0.0407 0.525(5) Uani D U P 1 1 . 
F24 F 0.1500(4) 0.50617(13) 0.6522(4) 0.0924 0.525(5) Uani D U P 1 1 . 
F25 F 0.0661(5) 0.42674(15) 0.5362(3) 0.0911 0.525(5) Uani D U P 1 1 . 
F26 F -0.0170(4) 0.4497(3) 0.6959(5) 0.1149 0.525(5) Uani D U P 1 1 . 
O101 O 0.166(4) 0.3392(8) 0.757(3) 0.0521 0.475(5) Uani D U P 1 2 . 
C102 C 0.2028(5) 0.3967(2) 0.7434(5) 0.0348 0.475(5) Uani D U P 1 2 . 
C123 C 0.1049(2) 0.45032(12) 0.6684(3) 0.0407 0.475(5) Uani D U P 1 2 . 
F124 F 0.1683(4) 0.4849(3) 0.5921(5) 0.1162 0.475(5) Uani D U P 1 2 . 
F125 F -0.0057(4) 0.42431(14) 0.5985(6) 0.0996 0.475(5) Uani D U P 1 2 . 
F126 F 0.0608(5) 0.4924(2) 0.7430(3) 0.0991 0.475(5) Uani D U P 1 2 . 
H41 H 0.5003 0.4031 0.9267 0.0378 1.0000 Uiso R . . . . . 
H42 H 0.3896 0.3445 0.9132 0.0375 1.0000 Uiso R . . . . . 
H81 H 0.6967 0.2819 0.6944 0.0370 1.0000 Uiso R . . . . . 
H101 H 0.7670 0.1096 0.6875 0.0427 1.0000 Uiso R . . . . . 
H102 H 0.7692 0.1803 0.6107 0.0428 1.0000 Uiso R . . . . . 
H111 H 0.5249 0.1990 0.6197 0.0361 1.0000 Uiso R . . . . . 
H151 H 0.1860 0.0648 0.7535 0.0477 1.0000 Uiso R . . . . . 
H162 H 0.2808 -0.0282 0.8673 0.0853 1.0000 Uiso R . . . . . 
H161 H 0.3675 0.0349 0.9282 0.0847 1.0000 Uiso R . . . . . 
H163 H 0.4334 -0.0140 0.8379 0.0845 1.0000 Uiso R . . . . . 
H172 H 0.1839 -0.0316 0.6257 0.0830 1.0000 Uiso R . . . . . 
H171 H 0.3269 -0.0086 0.5851 0.0825 1.0000 Uiso R . . . . . 
H173 H 0.1854 0.0347 0.5430 0.0831 1.0000 Uiso R . . . . . 
H181 H 0.3585 0.2091 0.7179 0.0380 1.0000 Uiso R . . . . . 
H192 H 0.2193 0.2278 0.8753 0.0696 1.0000 Uiso R . . . . . 
H191 H 0.3463 0.1777 0.9307 0.0698 1.0000 Uiso R . . . . . 
H193 H 0.1916 0.1498 0.8827 0.0694 1.0000 Uiso R . . . . . 
H202 H 0.1207 0.2281 0.6344 0.0613 1.0000 Uiso R . . . . . 
H201 H 0.0845 0.1505 0.6416 0.0623 1.0000 Uiso R . . . . . 
H203 H 0.1787 0.1760 0.5440 0.0623 1.0000 Uiso R . . . . . 
H212 H 0.9317 0.2642 0.8081 0.0710 1.0000 Uiso R . . . . . 
H211 H 0.8799 0.2715 0.9404 0.0717 1.0000 Uiso R . . . . . 
H213 H 0.8754 0.3344 0.8464 0.0722 1.0000 Uiso R . . . . . 
H222 H 0.6864 0.1087 0.9051 0.0580 1.0000 Uiso R . . . . . 
H221 H 0.8051 0.1628 0.9601 0.0598 1.0000 Uiso R . . . . . 
H223 H 0.6418 0.1772 0.9662 0.0579 1.0000 Uiso R . . . . . 
H31 H 0.3491 0.4627 0.7854 0.0389 1.0000 Uiso R . . . . . 
loop_
_atom_site_aniso_label
_atom_site_aniso_U_11
_atom_site_aniso_U_22
_atom_site_aniso_U_33
_atom_site_aniso_U_23
_atom_site_aniso_U_13
_atom_site_aniso_U_12
O1 0.0400(15) 0.0382(5) 0.070(9) 0.014(2) -0.010(5) -0.0070(5) 
C2 0.0284(5) 0.0337(5) 0.0418(8) 0.0048(5) 0.0052(5) 0.0011(4) 
N3 0.0308(5) 0.0288(5) 0.0367(5) 0.0041(4) 0.0023(4) 0.0015(4) 
C4 0.0306(6) 0.0342(6) 0.0293(6) 0.0025(5) 0.0012(5) 0.0022(5) 
C5 0.0266(5) 0.0334(6) 0.0291(6) 0.0008(5) 0.0008(4) -0.0022(5) 
O6 0.0491(6) 0.0683(7) 0.0272(5) 0.0012(4) 0.0013(4) 0.0171(5) 
O7 0.0294(4) 0.0381(5) 0.0284(4) 0.0005(3) 0.0034(3) 0.0055(3) 
C8 0.0263(6) 0.0397(7) 0.0322(6) -0.0019(5) 0.0067(5) 0.0009(5) 
C9 0.0237(5) 0.0377(6) 0.0264(5) 0.0000(5) 0.0021(4) 0.0028(5) 
C10 0.0319(6) 0.0411(7) 0.0350(6) -0.0022(5) 0.0106(5) 0.0024(5) 
C11 0.0287(6) 0.0348(6) 0.0247(5) 0.0004(4) 0.0023(4) 0.0017(5) 
C12 0.0315(6) 0.0335(6) 0.0300(6) -0.0000(5) 0.0006(5) 0.0023(5) 
O13 0.0391(5) 0.0338(5) 0.0584(6) -0.0009(4) 0.0086(4) 0.0057(4) 
N14 0.0292(5) 0.0311(5) 0.0382(5) 0.0028(4) 0.0034(4) 0.0003(4) 
C15 0.0348(7) 0.0353(7) 0.0555(8) 0.0080(6) 0.0082(6) -0.0015(5) 
C16 0.0523(9) 0.0507(9) 0.0711(11) 0.0262(8) 0.0156(8) 0.0049(7) 
C17 0.0481(9) 0.0423(8) 0.0755(11) -0.0079(8) 0.0072(8) -0.0115(7) 
C18 0.0291(6) 0.0331(6) 0.0372(6) 0.0027(5) 0.0044(5) 0.0030(5) 
C19 0.0508(8) 0.0531(9) 0.0379(7) 0.0009(6) 0.0065(6) 0.0124(7) 
C20 0.0370(7) 0.0466(8) 0.0407(7) 0.0055(6) 0.0004(6) 0.0077(6) 
C21 0.0286(7) 0.0536(9) 0.0642(9) -0.0152(7) 0.0074(6) -0.0055(6) 
C22 0.0409(7) 0.0474(8) 0.0286(6) 0.0056(5) -0.0012(5) 0.0058(6) 
C23 0.0301(6) 0.0387(7) 0.0500(8) 0.0032(5) -0.0013(5) 0.0029(5) 
F24 0.073(2) 0.0331(9) 0.138(3) 0.0212(14) -0.0628(19) -0.0064(11) 
F25 0.110(3) 0.0845(19) 0.0593(13) -0.0163(12) -0.0319(15) 0.0524(19) 
F26 0.061(2) 0.149(4) 0.147(3) 0.075(3) 0.054(2) 0.062(2) 
O101 0.0400(15) 0.0382(5) 0.070(9) 0.014(2) -0.010(5) -0.0070(5) 
C102 0.0284(5) 0.0337(5) 0.0418(8) 0.0048(5) 0.0052(5) 0.0011(4) 
C123 0.0301(6) 0.0387(7) 0.0500(8) 0.0032(5) -0.0013(5) 0.0029(5) 
F124 0.0667(18) 0.144(4) 0.144(4) 0.114(3) 0.036(2) 0.040(2) 
F125 0.065(2) 0.0549(15) 0.145(4) -0.0023(19) -0.065(2) 0.0028(14) 
F126 0.097(3) 0.100(3) 0.0890(18) -0.0200(17) -0.0098(17) 0.071(2) 

_refine_ls_extinction_coef 33(5) 
_refine_ls_extinction_method 
    'Larson (1970), Equation 22'
_oxford_refine_ls_scale 6.83(17) 
loop_
 _geom_bond_atom_site_label_1
 _geom_bond_site_symmetry_1
 _geom_bond_atom_site_label_2
 _geom_bond_site_symmetry_2
 _geom_bond_distance
 _geom_bond_publ_flag
O1 . C2 . 1.223(7)    yes
C2 . N3 . 1.321(4)    yes
C2 . C23 . 1.535(4)    yes
N3 . C4 . 1.4429(15)    yes
N3 . H31 . 0.856    no
N3 . C4 . 1.4429(15)    yes
N3 . C102 . 1.317(5)    yes
N3 . H31 . 0.856    no
C4 . C5 . 1.5167(17)    yes
C4 . H41 . 0.964    no
C4 . H42 . 0.968    no
C5 . O6 . 1.1937(16)    yes
C5 . O7 . 1.3375(14)    yes
O7 . C8 . 1.4683(14)    yes
C8 . C9 . 1.5077(18)    yes
C8 . C21 . 1.5186(18)    yes
C8 . H81 . 0.983    no
C9 . C10 . 1.5011(17)    yes
C9 . C11 . 1.5261(16)    yes
C9 . C22 . 1.5110(17)    yes
C10 . C11 . 1.5055(17)    yes
C10 . H101 . 0.966    no
C10 . H102 . 0.968    no
C11 . C12 . 1.5040(17)    yes
C11 . H111 . 0.970    no
C12 . O13 . 1.2387(16)    yes
C12 . N14 . 1.3439(17)    yes
N14 . C15 . 1.4829(17)    yes
N14 . C18 . 1.4810(16)    yes
C15 . C16 . 1.526(2)    yes
C15 . C17 . 1.525(2)    yes
C15 . H151 . 0.982    no
C16 . H162 . 0.968    no
C16 . H161 . 0.976    no
C16 . H163 . 0.972    no
C17 . H172 . 0.970    no
C17 . H171 . 0.971    no
C17 . H173 . 0.978    no
C18 . C19 . 1.5212(19)    yes
C18 . C20 . 1.5254(17)    yes
C18 . H181 . 0.979    no
C19 . H192 . 0.975    no
C19 . H191 . 0.974    no
C19 . H193 . 0.977    no
C20 . H202 . 0.967    no
C20 . H201 . 0.984    no
C20 . H203 . 0.966    no
C21 . H212 . 0.966    no
C21 . H211 . 0.983    no
C21 . H213 . 0.969    no
C22 . H222 . 0.984    no
C22 . H221 . 0.980    no
C22 . H223 . 0.987    no
C23 . F24 . 1.304(3)    yes
C23 . F25 . 1.274(3)    yes
C23 . F26 . 1.286(3)    yes
O101 . C102 . 1.215(7)    yes
C102 . C123 . 1.538(4)    yes
C123 . F124 . 1.297(3)    yes
C123 . F125 . 1.281(3)    yes
C123 . F126 . 1.278(3)    yes
loop_
 _geom_angle_atom_site_label_1
 _geom_angle_site_symmetry_1
 _geom_angle_atom_site_label_2
 _geom_angle_site_symmetry_2
 _geom_angle_atom_site_label_3
 _geom_angle_site_symmetry_3
 _geom_angle
 _geom_angle_publ_flag
O1 . C2 . N3 . 128.4(13)    yes
O1 . C2 . C23 . 113.1(13)    yes
N3 . C2 . C23 . 118.5(3)    yes
C2 . N3 . C4 . 120.3(2)    yes
C2 . N3 . H31 . 120.0    no
C4 . N3 . H31 . 119.3    no
C4 . N3 . C102 . 119.0(2)    yes
C4 . N3 . H31 . 119.3    no
C102 . N3 . H31 . 121.6    no
N3 . C4 . C5 . 112.22(10)    yes
N3 . C4 . H41 . 109.2    no
C5 . C4 . H41 . 109.4    no
N3 . C4 . H42 . 110.2    no
C5 . C4 . H42 . 107.4    no
H41 . C4 . H42 . 108.3    no
C4 . C5 . O6 . 124.76(11)    yes
C4 . C5 . O7 . 109.65(10)    yes
O6 . C5 . O7 . 125.59(12)    yes
C5 . O7 . C8 . 117.31(9)    yes
O7 . C8 . C9 . 109.90(10)    yes
O7 . C8 . C21 . 106.57(10)    yes
C9 . C8 . C21 . 113.80(11)    yes
O7 . C8 . H81 . 107.3    no
C9 . C8 . H81 . 109.5    no
C21 . C8 . H81 . 109.5    no
C8 . C9 . C10 . 113.42(11)    yes
C8 . C9 . C11 . 115.42(10)    yes
C10 . C9 . C11 . 59.64(8)    yes
C8 . C9 . C22 . 117.16(11)    yes
C10 . C9 . C22 . 119.98(11)    yes
C11 . C9 . C22 . 118.70(11)    yes
C9 . C10 . C11 . 61.01(8)    yes
C9 . C10 . H101 . 118.0    no
C11 . C10 . H101 . 116.9    no
C9 . C10 . H102 . 118.8    no
C11 . C10 . H102 . 117.0    no
H101 . C10 . H102 . 114.7    no
C9 . C11 . C10 . 59.36(8)    yes
C9 . C11 . C12 . 120.08(10)    yes
C10 . C11 . C12 . 116.48(11)    yes
C9 . C11 . H111 . 114.6    no
C10 . C11 . H111 . 117.2    no
C12 . C11 . H111 . 116.8    no
C11 . C12 . O13 . 119.19(11)    yes
C11 . C12 . N14 . 119.36(11)    yes
O13 . C12 . N14 . 121.44(12)    yes
C12 . N14 . C15 . 119.60(11)    yes
C12 . N14 . C18 . 123.66(11)    yes
C15 . N14 . C18 . 116.72(10)    yes
N14 . C15 . C16 . 111.96(12)    yes
N14 . C15 . C17 . 111.65(12)    yes
C16 . C15 . C17 . 113.83(14)    yes
N14 . C15 . H151 . 104.8    no
C16 . C15 . H151 . 106.6    no
C17 . C15 . H151 . 107.4    no
C15 . C16 . H162 . 109.2    no
C15 . C16 . H161 . 111.1    no
H162 . C16 . H161 . 108.1    no
C15 . C16 . H163 . 111.4    no
H162 . C16 . H163 . 108.8    no
H161 . C16 . H163 . 108.2    no
C15 . C17 . H172 . 108.8    no
C15 . C17 . H171 . 110.4    no
H172 . C17 . H171 . 109.1    no
C15 . C17 . H173 . 109.4    no
H172 . C17 . H173 . 109.0    no
H171 . C17 . H173 . 110.0    no
N14 . C18 . C19 . 111.60(11)    yes
N14 . C18 . C20 . 110.97(11)    yes
C19 . C18 . C20 . 111.98(11)    yes
N14 . C18 . H181 . 106.7    no
C19 . C18 . H181 . 107.8    no
C20 . C18 . H181 . 107.5    no
C18 . C19 . H192 . 110.6    no
C18 . C19 . H191 . 110.7    no
H192 . C19 . H191 . 110.0    no
C18 . C19 . H193 . 109.8    no
H192 . C19 . H193 . 108.1    no
H191 . C19 . H193 . 107.7    no
C18 . C20 . H202 . 109.0    no
C18 . C20 . H201 . 109.9    no
H202 . C20 . H201 . 109.1    no
C18 . C20 . H203 . 110.5    no
H202 . C20 . H203 . 110.0    no
H201 . C20 . H203 . 108.3    no
C8 . C21 . H212 . 108.9    no
C8 . C21 . H211 . 109.7    no
H212 . C21 . H211 . 108.4    no
C8 . C21 . H213 . 111.0    no
H212 . C21 . H213 . 109.2    no
H211 . C21 . H213 . 109.6    no
C9 . C22 . H222 . 110.8    no
C9 . C22 . H221 . 109.3    no
H222 . C22 . H221 . 108.3    no
C9 . C22 . H223 . 110.3    no
H222 . C22 . H223 . 108.8    no
H221 . C22 . H223 . 109.2    no
C2 . C23 . F24 . 112.21(5)    yes
C2 . C23 . F25 . 112.06(5)    yes
F24 . C23 . F25 . 106.69(5)    yes
C2 . C23 . F26 . 112.01(5)    yes
F24 . C23 . F26 . 106.74(5)    yes
F25 . C23 . F26 . 106.75(5)    yes
N3 . C102 . O101 . 124.6(15)    yes
N3 . C102 . C123 . 112.0(3)    yes
O101 . C102 . C123 . 123.3(15)    yes
C102 . C123 . F124 . 112.18(5)    yes
C102 . C123 . F125 . 112.00(5)    yes
F124 . C123 . F125 . 106.75(5)    yes
C102 . C123 . F126 . 112.11(5)    yes
F124 . C123 . F126 . 106.70(5)    yes
F125 . C123 . F126 . 106.72(5)    yes
loop_
 _geom_hbond_atom_site_label_D
 _geom_hbond_site_symmetry_D
 _geom_hbond_atom_site_label_H
 _geom_hbond_site_symmetry_H
 _geom_hbond_atom_site_label_A
 _geom_hbond_site_symmetry_A
 _geom_hbond_angle_DHA
 _geom_hbond_distance_DH
 _geom_hbond_distance_HA
 _geom_hbond_distance_DA
 _geom_hbond_publ_flag
C19 . H192 . O101 . 142 0.97 2.55 3.372(3)    yes
C20 . H202 . O1 . 147 0.97 2.44 3.294(3)    yes
C20 . H202 . O101 . 144 0.97 2.56 3.384(3)    yes
N3 . H31 . O13 4_656 159 0.86 1.94 2.758(3)    yes


_iucr_refine_instructions_details
;
#
# Punched on 21/10/21 at 14:36:10
#
#LIST     12                                                                    
BLOCK SCALE X'S  U'S 
CONT EXTPARAM 
SUMFIX PART(1001, OCC) 
CONTINUE  AND PART(1002, OCC) 
RIDE  O(1,U'S) O(101,U'S) 
RIDE  C(2,U'S) C(102,U'S) 
RIDE C(23,U'S) C(123,U'S) 
RIDE N   (   3,X'S) H   (  31,X'S) 
RIDE C   (   4,X'S) H   (  41,X'S) H   (  42,X'S) 
RIDE C   (   8,X'S) H   (  81,X'S) 
RIDE C   (  10,X'S) H   ( 101,X'S) H   ( 102,X'S) 
RIDE C   (  11,X'S) H   ( 111,X'S) 
RIDE C   (  15,X'S) H   ( 151,X'S) 
RIDE C   (  16,X'S) H   ( 162,X'S) H   ( 161,X'S) H   ( 163,X'S) 
RIDE C   (  17,X'S) H   ( 172,X'S) H   ( 171,X'S) H   ( 173,X'S) 
RIDE C   (  18,X'S) H   ( 181,X'S) 
RIDE C   (  19,X'S) H   ( 192,X'S) H   ( 191,X'S) H   ( 193,X'S) 
RIDE C   (  20,X'S) H   ( 202,X'S) H   ( 201,X'S) H   ( 203,X'S) 
RIDE C   (  21,X'S) H   ( 212,X'S) H   ( 211,X'S) H   ( 213,X'S) 
RIDE C   (  22,X'S) H   ( 222,X'S) H   ( 221,X'S) H   ( 223,X'S) 
END                                                                             
#
# Punched on 21/10/21 at 14:36:10
#
#LIST     16                                                                    
DIST 0.0, 0.01 = MEAN 
CONT C(2) TO O(1) C(102) TO O(101) 
SAME 
CONT   C(2)  C(23)  F(24)  F(25)  F(26) AND 
CONT   C(2)  C(23)  F(25)  F(26)  F(24) AND 
CONT   C(2)  C(23)  F(26)  F(24)  F(25) AND 
CONT C(102) C(123) F(124) F(125) F(126) AND 
CONT C(102) C(123) F(125) F(126) F(124) AND 
CONT C(102) C(123) F(126) F(124) F(125) 
SIMU 
CONT   C(2)  C(23)  F(24)  F(25)  F(26) AND 
CONT   C(2)  C(23)  F(25)  F(26)  F(24) AND 
CONT   C(2)  C(23)  F(26)  F(24)  F(25) AND 
CONT C(102) C(123) F(124) F(125) F(126) AND 
CONT C(102) C(123) F(125) F(126) F(124) AND 
CONT C(102) C(123) F(126) F(124) F(125) 
DELU 
CONT   C(2)  C(23)  F(24)  F(25)  F(26) AND 
CONT   C(2)  C(23)  F(25)  F(26)  F(24) AND 
CONT   C(2)  C(23)  F(26)  F(24)  F(25) AND 
CONT C(102) C(123) F(124) F(125) F(126) AND 
CONT C(102) C(123) F(125) F(126) F(124) AND 
CONT C(102) C(123) F(126) F(124) F(125) 
REM   HREST   START (DO NOT REMOVE THIS LINE) 
REM   HREST   END (DO NOT REMOVE THIS LINE) 
REM   THERMSIM   START (DO NOT REMOVE THIS LINE) 
U(IJ) .0, 0.02000 = N(3) TO C(2) 
U(IJ) .0, 0.02000 = N(3) TO C(102) 
U(IJ) .0, 0.04000 = F(124) TO C(123) 
U(IJ) .0, 0.04000 = F(125) TO C(123) 
U(IJ) .0, 0.04000 = F(126) TO C(123) 
U(IJ) .0, 0.04000 = F(25) TO C(23) 
U(IJ) .0, 0.04000 = F(24) TO C(23) 
U(IJ) .0, 0.04000 = F(26) TO C(23) 
U(IJ) .0, 0.04000 = O(1) TO C(2) 
U(IJ) .0, 0.04000 = O(101) TO C(102) 
U(IJ) .0, 0.02000 = C(2) TO C(23) 
U(IJ) .0, 0.02000 = C(102) TO C(123) 
REM   THERMSIM   END (DO NOT REMOVE THIS LINE) 
REM   DELU   START (DO NOT REMOVE THIS LINE) 
VIBR .0, 0.00100 = N(3) TO C(2) 
VIBR .0, 0.00300 = C(2) TO C(4) 
VIBR .0, 0.00100 = N(3) TO C(102) 
VIBR .0, 0.00300 = C(102) TO C(4) 
VIBR .0, 0.00100 = F(124) TO C(123) 
VIBR .0, 0.00100 = F(125) TO C(123) 
VIBR .0, 0.00100 = F(126) TO C(123) 
VIBR .0, 0.00100 = F(25) TO C(23) 
VIBR .0, 0.00100 = F(24) TO C(23) 
VIBR .0, 0.00100 = F(26) TO C(23) 
VIBR .0, 0.00100 = O(1) TO C(2) 
VIBR .0, 0.00100 = O(101) TO C(102) 
VIBR .0, 0.00100 = C(2) TO C(23) 
VIBR .0, 0.00300 = O(1) TO N(3) 
VIBR .0, 0.00300 = C(23) TO N(3) 
VIBR .0, 0.00300 = C(23) TO O(1) 
VIBR .0, 0.00100 = C(102) TO C(123) 
VIBR .0, 0.00300 = O(101) TO N(3) 
VIBR .0, 0.00300 = C(123) TO N(3) 
VIBR .0, 0.00300 = C(123) TO O(101) 
VIBR .0, 0.00300 = F(24) TO C(2) 
VIBR .0, 0.00300 = F(26) TO C(2) 
VIBR .0, 0.00300 = F(26) TO F(24) 
VIBR .0, 0.00300 = F(25) TO C(2) 
VIBR .0, 0.00300 = F(25) TO F(24) 
VIBR .0, 0.00300 = F(25) TO F(26) 
VIBR .0, 0.00300 = F(125) TO C(102) 
VIBR .0, 0.00300 = F(124) TO C(102) 
VIBR .0, 0.00300 = F(124) TO F(125) 
VIBR .0, 0.00300 = F(126) TO C(102) 
VIBR .0, 0.00300 = F(126) TO F(125) 
VIBR .0, 0.00300 = F(126) TO F(124) 
REM   DELU   END (DO NOT REMOVE THIS LINE) 
END                                                                             
;
 
_refine_special_details
;
?
  Reflections are selected by the following conditions :-
;

# Manually omitted reflections

loop_
_oxford_refln_omitted_index_h
_oxford_refln_omitted_index_k
_oxford_refln_omitted_index_l
_oxford_refln_omitted_flag
_oxford_refln_omitted_details
  -3  23   1  x   .

#==============================================================================
data_2o
#==============================================================================
_audit_creation_date        "2022-02-03"
_audit_creation_method 'CRYSTALS_ver_14.61_build_7932 '

_oxford_structure_analysis_title  '7560'
_ccdc_journal_depnumber            '2240515'
_chemical_name_systematic         .
_chemical_melting_point           'not measured'

_refine_special_details
;
       Flack Parameter & su -0.014  0.018  @ 

 Using counting statistics weights
       Hooft Parameter & su -0.065  0.014  $ 
           Hole-in-one & su -0.099  0.010    
    Bijvoet Difference & su -0.065  0.012  %  (Using  1340 reflections. Correl Coef =  67%)

 Histogram re-weighted,  1109 reflections,  58.4% within interval x= -.5 to 1.5
    Bijvoet Difference & su -0.052  0.017    
 Average of Ratios (x) & su -0.052  0.011  & 
 Average of Ratios (x) & su -0.052  0.013  %  (corrected for npp, * 1.14)


@  Flack,1983, Acta Cryst A39, 876-881
%  Thompson & Watkin, 2011, J Appl Cryst, 44, 1077-1022
$  Hooft et al, 2008, J Appl Cryst, 41, 96-103
&  Cooper et al, to be published

 Hooft probability analysis
 For an enantiopure material, there are 2 choices, P2
 P2(correct)     1.0000   i.e. 0.100000E+01                                     

 If 50:50 twinning is possible, there are 3 choices, P3
 P3(correct)     1.0000   i.e. 0.100000E+01                                     
 P3(rac-twin)    0.0000   i.e. 0.000000E+00                                     
 P3(inverse)     0.0000   i.e. 0.000000E+00                                     
 G              1.1299                                                          
 G S.U.         0.0273                                                          
;

_cell_length_a                    11.9581(3)
_cell_length_b                    14.3089(3)
_cell_length_c                    10.9176(3)
_cell_angle_alpha                 90
_cell_angle_beta                  101.375(3)
_cell_angle_gamma                 90
_cell_volume                      1831.39(8)
 
_symmetry_cell_setting            'monoclinic' 
_symmetry_space_group_name_H-M    'C c ' 
_symmetry_space_group_name_Hall   'C -2yc' 
loop_
 _symmetry_equiv_pos_as_xyz
 'x,y,z'
 'x+1/2,y+1/2,z'
 'x,-y,z+1/2'
 'x+1/2,-y+1/2,z+1/2'

loop_
_atom_type_symbol
_atom_type_scat_dispersion_real
_atom_type_scat_dispersion_imag
_atom_type_scat_Cromer_Mann_a1
_atom_type_scat_Cromer_Mann_b1
_atom_type_scat_Cromer_Mann_a2
_atom_type_scat_Cromer_Mann_b2
_atom_type_scat_Cromer_Mann_a3
_atom_type_scat_Cromer_Mann_b3
_atom_type_scat_Cromer_Mann_a4
_atom_type_scat_Cromer_Mann_b4
_atom_type_scat_Cromer_Mann_c
_atom_type_scat_source  
 C       0.0181   0.0091   2.3100  20.8439   1.0200  10.2075   1.5886   0.5687
   0.8650  51.6512   0.2156 'International Tables Vol C 4.2.6.8 and 6.1.1.4'
 H       0.0000   0.0000   0.4930  10.5109   0.3229  26.1257   0.1402   3.1424
   0.0408  57.7998   0.0030 'International Tables Vol C 4.2.6.8 and 6.1.1.4'
 F       0.0727   0.0534   3.5392  10.2825   2.6412   4.2944   1.5170   0.2615
   1.0243  26.1476   0.2776 'International Tables Vol C 4.2.6.8 and 6.1.1.4'
 N       0.0311   0.0180  12.2126   0.0057   3.1322   9.8933   2.0125  28.9975
   1.1663   0.5826 -11.5290 'International Tables Vol C 4.2.6.8 and 6.1.1.4'
 O       0.0492   0.0322   3.0485  13.2771   2.2868   5.7011   1.5463   0.3239
   0.8670  32.9089   0.2508 'International Tables Vol C 4.2.6.8 and 6.1.1.4'
 S       0.3331   0.5567   6.9053   1.4679   5.2034  22.2151   1.4379   0.2536
   1.5863  56.1720   0.8669 'International Tables Vol C 4.2.6.8 and 6.1.1.4'
 
 
_cell_formula_units_Z                    4

# Given Formula = C14 H25 F3 N2 O2 S1 
# Dc =      1.24 Fooo =    728.00 Mu =     18.99 M =    342.42
# Found Formula = C14 H25 F3 N2 O3 S1 
# Dc =      1.30 FOOO =    760.00 Mu =     19.65 M =    358.42

_chemical_formula_sum             'C14 H25 F3 N2 O3 S'
_chemical_formula_moiety          'C14 H25 F3 N2 O3 S'
_chemical_compound_source                .
_chemical_formula_weight            358.42
 
 
_cell_measurement_reflns_used         6495
_cell_measurement_theta_min             4.84
_cell_measurement_theta_max            76.19
_cell_measurement_temperature          150
 
_exptl_crystal_description        'block' 
_exptl_crystal_colour             'clear_pale_colourless' 
_exptl_crystal_size_min           0.03 
_exptl_crystal_size_mid           0.07 
_exptl_crystal_size_max           0.27 
 
_exptl_crystal_density_diffrn     1.300 
_exptl_crystal_density_meas       'not measured' 
_exptl_crystal_density_method     'not measured' 
# Non-dispersive F(000): 
_exptl_crystal_F_000              760.000 
_exptl_absorpt_coefficient_mu     1.965 
 
# Sheldrick geometric approximatio 0.87 0.94 
_exptl_absorpt_correction_type    multi-scan 
_exptl_absorpt_process_details 
; 
 CrysAlisPro (Rigaku Oxford Diffraction, 2017) 
; 
_exptl_absorpt_correction_T_min   0.67 
_exptl_absorpt_correction_T_max   0.94 
_diffrn_measurement_device_type   'Oxford Diffraction SuperNova' 
_diffrn_measurement_device        'Area' 
_diffrn_radiation_monochromator   'focussing mirrors' 
_diffrn_radiation_type            'Cu K\a'
_diffrn_radiation_wavelength           1.54184
_diffrn_measurement_method        \w 
 
# If a reference occurs more than once, delete the author 
# and date from subsequent references. 
_computing_data_collection        'SuperNova, (Oxford Diffraction, 2010)' 
_computing_cell_refinement 
; 
 CrysAlisPro (Rigaku Oxford Diffraction, 2017) 
; 
_computing_data_reduction 
; 
 CrysAlisPro (Rigaku Oxford Diffraction, 2017) 
; 
_computing_structure_solution     'Superflip (Palatinus & Chapuis, 2007)' 
_computing_structure_refinement   'CRYSTALS (Betteridge et al., 2003)' 
_computing_publication_material   'CRYSTALS (Betteridge et al., 2003)' 
_computing_molecular_graphics     'CAMERON (Watkin et al., 1996)' 
 
_diffrn_standards_interval_time   . 
_diffrn_standards_interval_count  . 
_diffrn_standards_number          0 
_diffrn_standards_decay_%         . 
 
_diffrn_ambient_temperature        150
_diffrn_reflns_number             9964 
_diffrn_reflns_av_unetI/netI      0.053 
_reflns_number_total              3283 
_diffrn_reflns_av_R_equivalents   0.041 
_diffrn_reflns_av_sigmaI/netI     0.0528
# Number of reflections without Friedels Law is 3283 
# Number of reflections with Friedels Law is 1907 
# Theoretical number of reflections is about 1915 
 
 
_diffrn_reflns_theta_min          4.877 
_diffrn_reflns_theta_max          76.112 
_diffrn_measured_fraction_theta_max 0.994 
 
_diffrn_reflns_theta_full         74.590 
_diffrn_measured_fraction_theta_full 0.998 
 
 
_diffrn_reflns_limit_h_min        -14 
_diffrn_reflns_limit_h_max        14 
_diffrn_reflns_limit_k_min        -17 
_diffrn_reflns_limit_k_max        17 
_diffrn_reflns_limit_l_min        -13 
_diffrn_reflns_limit_l_max        12 
_reflns_limit_h_min               -14 
_reflns_limit_h_max               14 
_reflns_limit_k_min               0 
_reflns_limit_k_max               17 
_reflns_limit_l_min               -13 
_reflns_limit_l_max               12 
 
_oxford_diffrn_Wilson_B_factor    3.60 
_oxford_diffrn_Wilson_scale       0.03 
 
_atom_sites_solution_primary      other  #heavy,direct,difmap,geom,iterative
# _atom_sites_solution_secondary  difmap
_atom_sites_solution_hydrogens    difmap
 
_refine_diff_density_min          -0.18 
_refine_diff_density_max          0.16 
 
 
# The current dictionary definitions do not cover the 
# situation where the reflections used for refinement were 
# selected by a user-defined sigma threshold 
 
# Explicitly named reflections are ALWAYS excluded from R&wR 
 
# The values actually used during refinement 
# These are labelled "all" for compatibility with PLATON 
_oxford_refine_reflns_threshold_expression       I>-10.0\s(I)
_refine_ls_number_restraints      230 
_refine_ls_number_parameters      223 
_refine_ls_number_reflns          3281 
_refine_ls_R_factor_ref           0.0386 
_refine_ls_wR_factor_ref          0.0990 
_refine_ls_goodness_of_fit_ref    1.0005 
_refine_ls_shift/su_max           0.0005943 
_refine_ls_shift/su_mean          0.0000592 
 
 
# Computed with I/sigma = -10 
_reflns_number_all                3281 
_refine_ls_R_factor_all           0.0386 
_refine_ls_wR_factor_all          0.0990 
 
# Computed with I/sigma = +2 a la SHELX 
_reflns_threshold_expression                I>2.0\s(I)
_reflns_number_gt                 3152 
_refine_ls_R_factor_gt            0.0370 
_refine_ls_wR_factor_gt           0.0960 
 
# For an explanation, see Cooper & Watkin, Acta Cryst. (2016). B72, 661-683 
_oxford_Hooft_y                   -0.065(14) # for 1340 Friedel pairs 
_oxford_Bijvoet_difference        -0.065(12) # for 1340 Friedel pairs 
# (Similar to the Parsons(q).) 
_oxford_refined_Flack_x           -0.014(18) # for 1376 Friedel pairs 
_refine_ls_abs_structure_Flack    -0.065(12) 
_refine_ls_abs_structure_details 
; 
 Parsons, Flack & Wagner (2013), 
 1340 Friedel Pairs 
; 
 
# choose from: 
# rm (reference molecule of known chirality), 
# ad (anomolous dispersion - Flack), rmad (rm and ad), 
# syn (from synthesis), unk (unknown) or . (not applicable). 
_chemical_absolute_configuration  'ad' 
 
 
_refine_ls_structure_factor_coef  Fsqd 
_refine_ls_matrix_type            full
_refine_ls_hydrogen_treatment     constr         #undef, noref, refall,
                                                 # refxyz, refU, constr or mixed
_refine_ls_weighting_scheme       calc 
_refine_ls_weighting_details 
;
 Method= Modified Sheldrick 
 w=1/[\s^2^(F^2^) + ( 0.06P)^2^ + 0.23P] 
 ,where P=(max(Fo^2^,0) + 2Fc^2^)/3 
;
# Insert your own references if required - in alphabetical order 
_publ_section_references 
; 
Betteridge, P.W., Carruthers, J.R., Cooper, R.I., 
Prout, K. & Watkin, D.J. (2003). J. Appl. Cryst. 36, 1487. 
 
Larson, A.C. (1970) Crystallographic Computing, Ed Ahmed, F.R., 
Munksgaard, Copenhagen, 291-294. 
 
Oxford Diffraction, (2010). Supernova User Manual. 
 
Palatinus, L. & Chapuis, G. (2007). J. Appl. Cryst. 40, 786-790. 
 
Parsons,S., Flack, H.D. and Wagner, T. Acta Cryst. (2013). B69, 249-259 
 
Rigaku Oxford Diffraction (2017). CrysAlisPro. 
 
Watkin, D.J., Prout, C.K. & Pearce, L.J. (1996). CAMERON, Chemical 
Crystallography Laboratory, Oxford, UK. 
; 

# Uequiv = arithmetic mean of Ui i.e. Ueqiv = (U1+U2+U3)/3

# Replace last . with number of unfound hydrogen atoms attached to an atom.

# ..._refinement_flags_... 
# . no refinement constraints           S special position constraint on site
# G rigid group refinement of site      R riding atom
# D distance or angle restraint on site T thermal displacement constraints
# U Uiso or Uij restraint (rigid bond)  P partial occupancy constraint


loop_
_atom_site_label
_atom_site_type_symbol
_atom_site_fract_x
_atom_site_fract_y
_atom_site_fract_z
_atom_site_U_iso_or_equiv
_atom_site_occupancy
_atom_site_adp_type
_atom_site_refinement_flags_posn
_atom_site_refinement_flags_adp
_atom_site_refinement_flags_occupancy
_atom_site_disorder_assembly
_atom_site_disorder_group
_atom_site_attached_hydrogens
O1 O 0.2674(3) 0.96228(15) 0.3584(3) 0.0765 1.0000 Uani . . . . . . 
O2 O 0.32252(15) 1.01904(11) 0.5757(2) 0.0508 1.0000 Uani . . . . . . 
S3 S 0.25447(7) 0.96109(3) 0.48523(18) 0.0443 1.0000 Uani D . . . . . 
N4 N 0.25601(15) 0.85646(11) 0.5328(2) 0.0369 1.0000 Uani . . . . . . 
C5 C 0.26318(17) 0.83246(13) 0.6666(2) 0.0365 1.0000 Uani . . . . . . 
C6 C 0.37620(17) 0.78572(12) 0.7208(2) 0.0360 1.0000 Uani . . . . . . 
C7 C 0.41444(19) 0.79653(17) 0.8600(2) 0.0459 1.0000 Uani . . . . . . 
C8 C 0.47427(17) 0.85108(12) 0.7742(2) 0.0350 1.0000 Uani . . . . . . 
C9 C 0.59558(17) 0.82490(14) 0.7703(2) 0.0369 1.0000 Uani . . . . . . 
O10 O 0.65192(16) 0.77658(13) 0.8544(2) 0.0540 1.0000 Uani . . . . . . 
N11 N 0.64079(14) 0.85699(11) 0.6745(2) 0.0377 1.0000 Uani . . . . . . 
C12 C 0.57294(19) 0.91139(15) 0.5704(3) 0.0433 1.0000 Uani . . . . . . 
C13 C 0.6097(3) 1.01291(19) 0.5753(4) 0.0693 1.0000 Uani . . . . . . 
C14 C 0.5742(3) 0.8665(2) 0.4445(3) 0.0645 1.0000 Uani . . . . . . 
C15 C 0.76233(19) 0.84207(18) 0.6722(3) 0.0498 1.0000 Uani . . . . . . 
C16 C 0.7915(3) 0.7394(2) 0.6588(4) 0.0683 1.0000 Uani . . . . . . 
C17 C 0.8401(3) 0.8892(3) 0.7817(4) 0.0807 1.0000 Uani . . . . . . 
C22 C 0.1606(2) 0.77247(19) 0.6773(3) 0.0563 1.0000 Uani . . . . . . 
C23 C 0.4026(2) 0.69580(15) 0.6599(3) 0.0501 1.0000 Uani . . . . . . 
H51 H 0.2606 0.8927 0.7117 0.0438 1.0000 Uiso R . . . . . 
H72 H 0.4546 0.7455 0.9061 0.0549 1.0000 Uiso R . . . . . 
H71 H 0.3670 0.8296 0.9074 0.0546 1.0000 Uiso R . . . . . 
H81 H 0.4547 0.9173 0.7622 0.0423 1.0000 Uiso R . . . . . 
H121 H 0.4941 0.9103 0.5813 0.0518 1.0000 Uiso R . . . . . 
H131 H 0.5588 1.0475 0.5108 0.1033 1.0000 Uiso R . . . . . 
H133 H 0.6863 1.0177 0.5635 0.1036 1.0000 Uiso R . . . . . 
H132 H 0.6054 1.0369 0.6566 0.1036 1.0000 Uiso R . . . . . 
H141 H 0.5153 0.8945 0.3805 0.0967 1.0000 Uiso R . . . . . 
H143 H 0.5598 0.7999 0.4501 0.0969 1.0000 Uiso R . . . . . 
H142 H 0.6485 0.8747 0.4242 0.0964 1.0000 Uiso R . . . . . 
H151 H 0.7742 0.8733 0.5963 0.0602 1.0000 Uiso R . . . . . 
H163 H 0.8688 0.7338 0.6456 0.1029 1.0000 Uiso R . . . . . 
H162 H 0.7388 0.7132 0.5890 0.1029 1.0000 Uiso R . . . . . 
H161 H 0.7858 0.7071 0.7362 0.1031 1.0000 Uiso R . . . . . 
H173 H 0.9178 0.8849 0.7730 0.1206 1.0000 Uiso R . . . . . 
H172 H 0.8329 0.8592 0.8580 0.1207 1.0000 Uiso R . . . . . 
H171 H 0.8200 0.9540 0.7866 0.1206 1.0000 Uiso R . . . . . 
H223 H 0.1676 0.7551 0.7622 0.0835 1.0000 Uiso R . . . . . 
H222 H 0.1602 0.7169 0.6286 0.0834 1.0000 Uiso R . . . . . 
H221 H 0.0903 0.8071 0.6501 0.0843 1.0000 Uiso R . . . . . 
H233 H 0.4770 0.6728 0.6956 0.0739 1.0000 Uiso R . . . . . 
H232 H 0.3464 0.6490 0.6673 0.0755 1.0000 Uiso R . . . . . 
H231 H 0.3992 0.7051 0.5718 0.0754 1.0000 Uiso R . . . . . 
H41 H 0.2307 0.8156 0.4785 0.0442 1.0000 Uiso R . . . . . 
C18 C 0.1103(4) 1.0089(7) 0.4689(7) 0.0621 0.513(14) Uani D . P 1 1 . 
C118 C 0.1085(5) 0.9985(7) 0.4933(6) 0.0621 0.487(14) Uani D . P 1 2 . 
F19 F 0.1062(10) 1.0949(8) 0.4252(12) 0.0872 0.513(14) Uani D . P 1 1 . 
F119 F 0.0909(10) 1.0853(9) 0.4545(12) 0.0872 0.487(14) Uani D . P 1 2 . 
F20 F 0.0363(5) 0.9574(12) 0.3909(12) 0.0917 0.513(14) Uani D . P 1 1 . 
F120 F 0.0322(5) 0.9445(12) 0.4224(12) 0.0917 0.487(14) Uani D . P 1 2 . 
F21 F 0.0782(8) 1.0105(9) 0.5790(9) 0.0813 0.513(14) Uani D . P 1 1 . 
F121 F 0.0919(8) 0.9937(10) 0.6098(9) 0.0813 0.487(14) Uani D . P 1 2 . 
loop_
_atom_site_aniso_label
_atom_site_aniso_U_11
_atom_site_aniso_U_22
_atom_site_aniso_U_33
_atom_site_aniso_U_23
_atom_site_aniso_U_13
_atom_site_aniso_U_12
O1 0.124(2) 0.0578(11) 0.0467(10) 0.0172(8) 0.0152(11) 0.0059(11) 
O2 0.0521(8) 0.0312(6) 0.0636(10) 0.0005(6) -0.0018(7) -0.0016(6) 
S3 0.0547(3) 0.0326(2) 0.0418(2) 0.00510(19) 0.00031(17) 0.00379(19) 
N4 0.0441(8) 0.0296(7) 0.0339(7) -0.0005(6) 0.0004(6) -0.0001(6) 
C5 0.0405(8) 0.0346(8) 0.0341(9) 0.0010(7) 0.0063(7) 0.0005(7) 
C6 0.0441(9) 0.0291(8) 0.0339(8) 0.0030(7) 0.0053(7) 0.0001(7) 
C7 0.0514(10) 0.0532(11) 0.0336(10) 0.0085(8) 0.0093(8) 0.0022(8) 
C8 0.0411(8) 0.0316(8) 0.0303(8) -0.0008(6) 0.0025(6) 0.0016(7) 
C9 0.0414(9) 0.0334(9) 0.0334(9) 0.0001(7) 0.0011(7) 0.0026(7) 
O10 0.0554(8) 0.0587(9) 0.0447(8) 0.0161(7) 0.0021(6) 0.0165(7) 
N11 0.0368(7) 0.0353(8) 0.0387(8) 0.0015(6) 0.0015(6) -0.0003(6) 
C12 0.0466(10) 0.0434(11) 0.0382(9) 0.0074(8) 0.0045(8) -0.0002(7) 
C13 0.090(2) 0.0412(12) 0.0730(18) 0.0152(12) 0.0064(15) -0.0026(12) 
C14 0.0687(15) 0.0817(18) 0.0414(12) -0.0021(12) 0.0069(11) -0.0030(13) 
C15 0.0382(9) 0.0524(12) 0.0577(13) -0.0012(10) 0.0071(8) -0.0021(8) 
C16 0.0648(15) 0.0616(16) 0.084(2) 0.0015(14) 0.0281(14) 0.0173(12) 
C17 0.0458(12) 0.103(2) 0.085(2) -0.0120(18) -0.0088(13) -0.0172(14) 
C22 0.0469(11) 0.0613(14) 0.0624(14) 0.0075(11) 0.0147(10) -0.0106(10) 
C23 0.0581(12) 0.0320(9) 0.0569(13) -0.0061(9) 0.0031(10) 0.0036(8) 
C18 0.0558(13) 0.041(2) 0.076(3) 0.0021(18) -0.0208(14) 0.0111(12) 
C118 0.0558(13) 0.041(2) 0.076(3) 0.0021(18) -0.0208(14) 0.0111(12) 
F19 0.080(3) 0.043(2) 0.119(5) 0.014(2) -0.029(2) 0.014(2) 
F119 0.080(3) 0.043(2) 0.119(5) 0.014(2) -0.029(2) 0.014(2) 
F20 0.0699(11) 0.055(4) 0.124(5) -0.004(4) -0.0457(17) 0.0065(11) 
F120 0.0699(11) 0.055(4) 0.124(5) -0.004(4) -0.0457(17) 0.0065(11) 
F21 0.059(2) 0.087(4) 0.093(4) 0.008(3) 0.004(3) 0.0438(15) 
F121 0.059(2) 0.087(4) 0.093(4) 0.008(3) 0.004(3) 0.0438(15) 

_refine_ls_extinction_coef 21(3) 
_refine_ls_extinction_method 
    'Larson (1970), Equation 22'
_oxford_refine_ls_scale 5.60(14) 
loop_
 _geom_bond_atom_site_label_1
 _geom_bond_site_symmetry_1
 _geom_bond_atom_site_label_2
 _geom_bond_site_symmetry_2
 _geom_bond_distance
 _geom_bond_publ_flag
O1 . S3 . 1.424(2)    yes
O2 . S3 . 1.4172(17)    yes
S3 . N4 . 1.5837(16)    yes
S3 . C18 . 1.830(4)    yes
S3 . N4 . 1.5837(16)    yes
S3 . C118 . 1.845(4)    yes
N4 . C5 . 1.486(2)    yes
N4 . H41 . 0.845    no
C5 . C6 . 1.520(2)    yes
C5 . C22 . 1.521(3)    yes
C5 . H51 . 0.996    no
C6 . C7 . 1.506(3)    yes
C6 . C8 . 1.523(3)    yes
C6 . C23 . 1.510(3)    yes
C7 . C8 . 1.504(3)    yes
C7 . H72 . 0.960    no
C7 . H71 . 0.964    no
C8 . C9 . 1.507(3)    yes
C8 . H81 . 0.979    no
C9 . O10 . 1.237(2)    yes
C9 . N11 . 1.349(3)    yes
N11 . C12 . 1.481(2)    yes
N11 . C15 . 1.474(3)    yes
C12 . C13 . 1.516(3)    yes
C12 . C14 . 1.520(3)    yes
C12 . H121 . 0.973    no
C13 . H131 . 0.970    no
C13 . H133 . 0.951    no
C13 . H132 . 0.962    no
C14 . H141 . 0.974    no
C14 . H143 . 0.972    no
C14 . H142 . 0.964    no
C15 . C16 . 1.524(4)    yes
C15 . C17 . 1.519(4)    yes
C15 . H151 . 0.977    no
C16 . H163 . 0.967    no
C16 . H162 . 0.963    no
C16 . H161 . 0.978    no
C17 . H173 . 0.954    no
C17 . H172 . 0.956    no
C17 . H171 . 0.963    no
C22 . H223 . 0.947    no
C22 . H222 . 0.956    no
C22 . H221 . 0.970    no
C23 . H233 . 0.956    no
C23 . H232 . 0.963    no
C23 . H231 . 0.964    no
C18 . F19 . 1.318(4)    yes
C18 . F20 . 1.324(4)    yes
C18 . F21 . 1.332(4)    yes
C118 . F119 . 1.315(4)    yes
C118 . F120 . 1.323(4)    yes
C118 . F121 . 1.327(5)    yes
loop_
 _geom_angle_atom_site_label_1
 _geom_angle_site_symmetry_1
 _geom_angle_atom_site_label_2
 _geom_angle_site_symmetry_2
 _geom_angle_atom_site_label_3
 _geom_angle_site_symmetry_3
 _geom_angle
 _geom_angle_publ_flag
O1 . S3 . O2 . 120.88(14)    yes
O1 . S3 . N4 . 109.50(11)    yes
O2 . S3 . N4 . 110.89(9)    yes
O1 . S3 . C18 . 100.5(3)    yes
O2 . S3 . C18 . 104.5(3)    yes
N4 . S3 . C18 . 109.6(3)    yes
O1 . S3 . O2 . 120.88(14)    yes
O1 . S3 . N4 . 109.50(11)    yes
O2 . S3 . N4 . 110.89(9)    yes
O1 . S3 . C118 . 109.2(3)    yes
O2 . S3 . C118 . 102.4(3)    yes
N4 . S3 . C118 . 102.1(3)    yes
S3 . N4 . C5 . 122.37(13)    yes
S3 . N4 . H41 . 116.4    no
C5 . N4 . H41 . 118.2    no
N4 . C5 . C6 . 111.05(15)    yes
N4 . C5 . C22 . 108.35(17)    yes
C6 . C5 . C22 . 113.00(18)    yes
N4 . C5 . H51 . 106.5    no
C6 . C5 . H51 . 107.4    no
C22 . C5 . H51 . 110.3    no
C5 . C6 . C7 . 114.70(17)    yes
C5 . C6 . C8 . 115.94(15)    yes
C7 . C6 . C8 . 59.54(13)    yes
C5 . C6 . C23 . 116.76(16)    yes
C7 . C6 . C23 . 118.94(18)    yes
C8 . C6 . C23 . 118.68(17)    yes
C6 . C7 . C8 . 60.81(12)    yes
C6 . C7 . H72 . 118.2    no
C8 . C7 . H72 . 118.1    no
C6 . C7 . H71 . 119.9    no
C8 . C7 . H71 . 118.8    no
H72 . C7 . H71 . 112.2    no
C6 . C8 . C7 . 59.65(13)    yes
C6 . C8 . C9 . 120.62(15)    yes
C7 . C8 . C9 . 117.86(16)    yes
C6 . C8 . H81 . 113.4    no
C7 . C8 . H81 . 117.1    no
C9 . C8 . H81 . 116.3    no
C8 . C9 . O10 . 120.31(18)    yes
C8 . C9 . N11 . 118.19(16)    yes
O10 . C9 . N11 . 121.49(18)    yes
C9 . N11 . C12 . 122.11(16)    yes
C9 . N11 . C15 . 120.73(17)    yes
C12 . N11 . C15 . 117.12(17)    yes
N11 . C12 . C13 . 111.43(19)    yes
N11 . C12 . C14 . 111.8(2)    yes
C13 . C12 . C14 . 112.5(2)    yes
N11 . C12 . H121 . 107.2    no
C13 . C12 . H121 . 107.0    no
C14 . C12 . H121 . 106.6    no
C12 . C13 . H131 . 109.0    no
C12 . C13 . H133 . 110.1    no
H131 . C13 . H133 . 110.4    no
C12 . C13 . H132 . 107.9    no
H131 . C13 . H132 . 110.3    no
H133 . C13 . H132 . 109.1    no
C12 . C14 . H141 . 109.9    no
C12 . C14 . H143 . 108.9    no
H141 . C14 . H143 . 109.6    no
C12 . C14 . H142 . 109.3    no
H141 . C14 . H142 . 110.7    no
H143 . C14 . H142 . 108.4    no
N11 . C15 . C16 . 112.7(2)    yes
N11 . C15 . C17 . 112.0(2)    yes
C16 . C15 . C17 . 112.8(3)    yes
N11 . C15 . H151 . 104.9    no
C16 . C15 . H151 . 106.5    no
C17 . C15 . H151 . 107.2    no
C15 . C16 . H163 . 109.8    no
C15 . C16 . H162 . 108.9    no
H163 . C16 . H162 . 110.3    no
C15 . C16 . H161 . 108.4    no
H163 . C16 . H161 . 108.8    no
H162 . C16 . H161 . 110.7    no
C15 . C17 . H173 . 110.6    no
C15 . C17 . H172 . 109.9    no
H173 . C17 . H172 . 108.3    no
C15 . C17 . H171 . 110.5    no
H173 . C17 . H171 . 109.1    no
H172 . C17 . H171 . 108.5    no
C5 . C22 . H223 . 107.8    no
C5 . C22 . H222 . 110.0    no
H223 . C22 . H222 . 108.5    no
C5 . C22 . H221 . 110.6    no
H223 . C22 . H221 . 109.7    no
H222 . C22 . H221 . 110.2    no
C6 . C23 . H233 . 111.8    no
C6 . C23 . H232 . 110.2    no
H233 . C23 . H232 . 109.6    no
C6 . C23 . H231 . 110.5    no
H233 . C23 . H231 . 107.9    no
H232 . C23 . H231 . 106.7    no
S3 . C18 . F19 . 110.57(5)    yes
S3 . C18 . F20 . 110.62(5)    yes
F19 . C18 . F20 . 108.32(5)    yes
S3 . C18 . F21 . 110.62(5)    yes
F19 . C18 . F21 . 108.32(5)    yes
F20 . C18 . F21 . 108.32(5)    yes
S3 . C118 . F119 . 110.58(5)    yes
S3 . C118 . F120 . 110.62(5)    yes
F119 . C118 . F120 . 108.32(5)    yes
S3 . C118 . F121 . 110.63(5)    yes
F119 . C118 . F121 . 108.30(5)    yes
F120 . C118 . F121 . 108.31(5)    yes
loop_
 _geom_hbond_atom_site_label_D
 _geom_hbond_site_symmetry_D
 _geom_hbond_atom_site_label_H
 _geom_hbond_site_symmetry_H
 _geom_hbond_atom_site_label_A
 _geom_hbond_site_symmetry_A
 _geom_hbond_angle_DHA
 _geom_hbond_distance_DH
 _geom_hbond_distance_HA
 _geom_hbond_distance_DA
 _geom_hbond_publ_flag
C12 . H121 . O2 . 141 0.97 2.57 3.378(5)    yes
N4 . H41 . O10 4_464 173 0.84 1.99 2.831(5)    yes


_iucr_refine_instructions_details
;
#
# Punched on 03/02/22 at 10:35:22
#
#LIST     12                                                                    
BLOCK SCALE X'S  U'S 
CONT EXTPARAM 
CONT ENANTIO 
SUMFIX PART(1001, OCC) 
CONTINUE  AND PART(1002, OCC) 
RIDE C(18,U'S) C(118,U'S) 
RIDE F(19,U'S) F(119,U'S) 
RIDE F(20,U'S) F(120,U'S) 
RIDE F(21,U'S) F(121,U'S) 
RIDE N   (   4,X'S) H   (  41,X'S) 
RIDE C   (   5,X'S) H   (  51,X'S) 
RIDE C   (   7,X'S) H   (  72,X'S) H   (  71,X'S) 
RIDE C   (   8,X'S) H   (  81,X'S) 
RIDE C   (  12,X'S) H   ( 121,X'S) 
RIDE C   (  13,X'S) H   ( 131,X'S) H   ( 133,X'S) H   ( 132,X'S) 
RIDE C   (  14,X'S) H   ( 141,X'S) H   ( 143,X'S) H   ( 142,X'S) 
RIDE C   (  15,X'S) H   ( 151,X'S) 
RIDE C   (  16,X'S) H   ( 163,X'S) H   ( 162,X'S) H   ( 161,X'S) 
RIDE C   (  17,X'S) H   ( 173,X'S) H   ( 172,X'S) H   ( 171,X'S) 
RIDE C   (  22,X'S) H   ( 223,X'S) H   ( 222,X'S) H   ( 221,X'S) 
RIDE C   (  23,X'S) H   ( 233,X'S) H   ( 232,X'S) H   ( 231,X'S) 
END                                                                             
#
# Punched on 03/02/22 at 10:35:22
#
#LIST     16                                                                    
SAME 
CONT S(3)  C(18)  F(19)  F(20)  F(21) AND 
CONT S(3)  C(18)  F(20)  F(21)  F(19) AND 
CONT S(3)  C(18)  F(21)  F(19)  F(20) AND 
CONT S(3) C(118) F(119) F(120) F(121) AND 
CONT S(3) C(118) F(120) F(121) F(119) AND 
CONT S(3) C(118) F(121) F(119) F(120) 
SIMU 
CONT S(3)  C(18)  F(19)  F(20)  F(21) AND 
CONT S(3)  C(18)  F(20)  F(21)  F(19) AND 
CONT S(3)  C(18)  F(21)  F(19)  F(20) AND 
CONT S(3) C(118) F(119) F(120) F(121) AND 
CONT S(3) C(118) F(120) F(121) F(119) AND 
CONT S(3) C(118) F(121) F(119) F(120) 
DELU 
CONT S(3)  C(18)  F(19)  F(20)  F(21) AND 
CONT S(3)  C(18)  F(20)  F(21)  F(19) AND 
CONT S(3)  C(18)  F(21)  F(19)  F(20) AND 
CONT S(3) C(118) F(119) F(120) F(121) AND 
CONT S(3) C(118) F(120) F(121) F(119) AND 
CONT S(3) C(118) F(121) F(119) F(120) 
REM   HREST   START (DO NOT REMOVE THIS LINE) 
REM   HREST   END (DO NOT REMOVE THIS LINE) 
END                                                                             
;
 
# Manually omitted reflections

loop_
_oxford_refln_omitted_index_h
_oxford_refln_omitted_index_k
_oxford_refln_omitted_index_l
_oxford_refln_omitted_flag
_oxford_refln_omitted_details
  13   1  -8  x   .
  -2   0   6  x   .

#==============================================================================
data_2p
#==============================================================================
_audit_creation_date        "2022-10-18"
_audit_creation_method 'CRYSTALS_ver_*****_build_8199 '

_oxford_structure_analysis_title  '7718-Mo'
_ccdc_journal_depnumber            '2240516'
_chemical_name_systematic         .
_chemical_melting_point           'not measured'

_cell_length_a                    14.6520(4)
_cell_length_b                    10.4813(2)
_cell_length_c                    16.6855(4)
_cell_angle_alpha                 90
_cell_angle_beta                  114.474(3)
_cell_angle_gamma                 90
_cell_volume                      2332.19(11)
 
_symmetry_cell_setting            'monoclinic' 
_symmetry_space_group_name_H-M    'P 21/c ' 
_symmetry_space_group_name_Hall   '-P 2ybc' 
loop_
 _symmetry_equiv_pos_as_xyz
 'x,y,z'
 '-x,-y,-z'
 'x,-y+1/2,z+1/2'
 '-x,y+1/2,-z+1/2'

loop_
_atom_type_symbol
_atom_type_scat_dispersion_real
_atom_type_scat_dispersion_imag
_atom_type_scat_Cromer_Mann_a1
_atom_type_scat_Cromer_Mann_b1
_atom_type_scat_Cromer_Mann_a2
_atom_type_scat_Cromer_Mann_b2
_atom_type_scat_Cromer_Mann_a3
_atom_type_scat_Cromer_Mann_b3
_atom_type_scat_Cromer_Mann_a4
_atom_type_scat_Cromer_Mann_b4
_atom_type_scat_Cromer_Mann_c
_atom_type_scat_source  
 C       0.0033   0.0016   2.3100  20.8439   1.0200  10.2075   1.5886   0.5687
   0.8650  51.6512   0.2156 'International Tables Vol C 4.2.6.8 and 6.1.1.4'
 H       0.0000   0.0000   0.4930  10.5109   0.3229  26.1257   0.1402   3.1424
   0.0408  57.7998   0.0030 'International Tables Vol C 4.2.6.8 and 6.1.1.4'
 O       0.0106   0.0060   3.0485  13.2771   2.2868   5.7011   1.5463   0.3239
   0.8670  32.9089   0.2508 'International Tables Vol C 4.2.6.8 and 6.1.1.4'
 N       0.0061   0.0033  12.2126   0.0057   3.1322   9.8933   2.0125  28.9975
   1.1663   0.5826 -11.5290 'International Tables Vol C 4.2.6.8 and 6.1.1.4'
 S       0.1246   0.1234   6.9053   1.4679   5.2034  22.2151   1.4379   0.2536
   1.5863  56.1720   0.8669 'International Tables Vol C 4.2.6.8 and 6.1.1.4'
 
 
_cell_formula_units_Z                    4

# Given Formula = C22 H35 N2 O5 S1 
# Dc =      1.25 Fooo =    948.00 Mu =      1.73 M =    439.60
# Found Formula = C22 H34 N2 O5 S1 
# Dc =      1.25 FOOO =    944.00 Mu =      1.73 M =    438.59

_chemical_formula_sum             'C22 H34 N2 O5 S'
_chemical_formula_moiety          'C22 H34 N2 O5 S'
_chemical_compound_source                .
_chemical_formula_weight            438.59
 
 
_cell_measurement_reflns_used        15672
_cell_measurement_theta_min             3.58
_cell_measurement_theta_max            29.46
_cell_measurement_temperature          150
 
_exptl_crystal_description        'block' 
_exptl_crystal_colour             'clear_pale_colourless' 
_exptl_crystal_size_min           0.13 
_exptl_crystal_size_mid           0.18 
_exptl_crystal_size_max           0.20 
 
_exptl_crystal_density_diffrn     1.249 
_exptl_crystal_density_meas       'not measured' 
_exptl_crystal_density_method     'not measured' 
# Non-dispersive F(000): 
_exptl_crystal_F_000              944 
_exptl_absorpt_coefficient_mu     0.173 
 
# Sheldrick geometric approximatio 0.97 0.98 
_exptl_absorpt_correction_type    multi-scan 
_exptl_absorpt_process_details 
; 
 CrysAlisPro (Rigaku Oxford Diffraction, 2017) 
; 
_exptl_absorpt_correction_T_min   0.87 
_exptl_absorpt_correction_T_max   0.98 
_diffrn_measurement_device_type   'Oxford Diffraction SuperNova' 
_diffrn_measurement_device        'Area' 
_diffrn_radiation_monochromator   'focussing mirrors' 
_diffrn_radiation_type            'Mo K\a'
_diffrn_radiation_wavelength           0.71073
_diffrn_measurement_method        \w 
 
# If a reference occurs more than once, delete the author 
# and date from subsequent references. 
_computing_data_collection        'SuperNova, (Oxford Diffraction, 2010)' 
_computing_cell_refinement 
; 
 CrysAlisPro (Rigaku Oxford Diffraction, 2017) 
; 
_computing_data_reduction 
; 
 CrysAlisPro (Rigaku Oxford Diffraction, 2017) 
; 
_computing_structure_solution     'Superflip (Palatinus & Chapuis, 2007)' 
_computing_structure_refinement   'CRYSTALS (Betteridge et al., 2003)' 
_computing_publication_material   'CRYSTALS (Betteridge et al., 2003)' 
_computing_molecular_graphics     'CAMERON (Watkin et al., 1996)' 
 
_diffrn_standards_interval_time   . 
_diffrn_standards_interval_count  . 
_diffrn_standards_number          0 
_diffrn_standards_decay_%         . 
 
_diffrn_ambient_temperature        150
_diffrn_reflns_number             48054 
_diffrn_reflns_av_unetI/netI      0.059 
_reflns_number_total              6646 
_diffrn_reflns_av_R_equivalents   0.042 
_diffrn_reflns_av_sigmaI/netI     0.0598
# Number of reflections with Friedels Law is 6646 
# Theoretical number of reflections is about 14205 
 
_diffrn_reflns_theta_min          3.055 
# The actual theta max before filtering is 30.480 
_diffrn_reflns_theta_max          29.160 
_diffrn_measured_fraction_theta_max 0.936 
 
_diffrn_reflns_theta_full         25.298 
_diffrn_measured_fraction_theta_full 0.993 
 
 
_diffrn_reflns_limit_h_min        -20 
_diffrn_reflns_limit_h_max        20 
_diffrn_reflns_limit_k_min        -14 
_diffrn_reflns_limit_k_max        14 
_diffrn_reflns_limit_l_min        -22 
_diffrn_reflns_limit_l_max        23 
_reflns_limit_h_min               -20 
_reflns_limit_h_max               18 
_reflns_limit_k_min               0 
_reflns_limit_k_max               14 
_reflns_limit_l_min               0 
_reflns_limit_l_max               23 
 
_oxford_diffrn_Wilson_B_factor    2.05 
_oxford_diffrn_Wilson_scale       0.30 
 
_atom_sites_solution_primary      other  #heavy,direct,difmap,geom,iterative
# _atom_sites_solution_secondary  difmap
_atom_sites_solution_hydrogens    difmap
 
_refine_diff_density_min          -0.47 
_refine_diff_density_max          0.38 
 
 
# The current dictionary definitions do not cover the 
# situation where the reflections used for refinement were 
# selected by a user-defined sigma threshold 
 
# Explicitly named reflections are ALWAYS excluded from R&wR 
 
# The values actually used during refinement 
# These are labelled "all" for compatibility with PLATON 
_oxford_refine_reflns_threshold_expression       I>-10.0\s(I)
_refine_ls_number_restraints      0 
_refine_ls_number_parameters      271 
_refine_ls_number_reflns          6194 
_refine_ls_R_factor_ref           0.0589 
_refine_ls_wR_factor_ref          0.1046 
_refine_ls_goodness_of_fit_ref    1.0144 
_refine_ls_shift/su_max           0.0007735 
_refine_ls_shift/su_mean          0.0000582 
 
 
# Computed with I/sigma = -10 
_reflns_number_all                6194 
_refine_ls_R_factor_all           0.0589 
_refine_ls_wR_factor_all          0.1046 
 
# Computed with I/sigma = +2 a la SHELX 
_reflns_threshold_expression                I>2.0\s(I)
_reflns_number_gt                 4844 
_refine_ls_R_factor_gt            0.0409 
_refine_ls_wR_factor_gt           0.0913 
 
 
_refine_ls_structure_factor_coef  Fsqd 
_refine_ls_matrix_type            full
_refine_ls_hydrogen_treatment     constr         #undef, noref, refall,
                                                 # refxyz, refU, constr or mixed
_refine_ls_weighting_scheme       calc 
_refine_ls_weighting_details 
;
 Method= Modified Sheldrick 
 w=1/[\s^2^(F^2^) + ( 0.04P)^2^ + 1.16P] 
 ,where P=(max(Fo^2^,0) + 2Fc^2^)/3 
;
# Insert your own references if required - in alphabetical order 
_publ_section_references 
; 
Betteridge, P.W., Carruthers, J.R., Cooper, R.I., 
Prout, K. & Watkin, D.J. (2003). J. Appl. Cryst. 36, 1487. 
 
Oxford Diffraction, (2010). Supernova User Manual. 
 
Palatinus, L. & Chapuis, G. (2007). J. Appl. Cryst. 40, 786-790. 
 
Rigaku Oxford Diffraction (2017). CrysAlisPro. 
 
Watkin, D.J., Prout, C.K. & Pearce, L.J. (1996). CAMERON, Chemical 
Crystallography Laboratory, Oxford, UK. 
; 

# Uequiv = arithmetic mean of Ui i.e. Ueqiv = (U1+U2+U3)/3

# Replace last . with number of unfound hydrogen atoms attached to an atom.

# ..._refinement_flags_... 
# . no refinement constraints           S special position constraint on site
# G rigid group refinement of site      R riding atom
# D distance or angle restraint on site T thermal displacement constraints
# U Uiso or Uij restraint (rigid bond)  P partial occupancy constraint


loop_
_atom_site_label
_atom_site_type_symbol
_atom_site_fract_x
_atom_site_fract_y
_atom_site_fract_z
_atom_site_U_iso_or_equiv
_atom_site_occupancy
_atom_site_adp_type
_atom_site_refinement_flags_posn
_atom_site_refinement_flags_adp
_atom_site_refinement_flags_occupancy
_atom_site_disorder_assembly
_atom_site_disorder_group
_atom_site_attached_hydrogens
S1 S 0.75785(3) 0.25746(3) 0.73882(2) 0.0264 1.0000 Uani . . . . . . 
O2 O 0.80114(9) 0.21969(11) 0.68019(7) 0.0369 1.0000 Uani . . . . . . 
O3 O 0.65365(8) 0.28872(11) 0.70444(8) 0.0379 1.0000 Uani . . . . . . 
N4 N 0.77256(9) 0.13779(11) 0.81126(8) 0.0236 1.0000 Uani . . . . . . 
C5 C 0.68709(10) 0.10719(13) 0.83714(9) 0.0234 1.0000 Uani . . . . . . 
C6 C 0.63493(10) -0.01931(13) 0.80028(9) 0.0231 1.0000 Uani . . . . . . 
C7 C 0.52197(11) -0.01272(15) 0.76378(10) 0.0310 1.0000 Uani . . . . . . 
C8 C 0.57108(10) -0.02242(13) 0.70088(9) 0.0230 1.0000 Uani . . . . . . 
C9 C 0.56301(10) -0.14645(13) 0.65290(9) 0.0228 1.0000 Uani . . . . . . 
O10 O 0.50266(8) -0.22914(10) 0.65166(7) 0.0319 1.0000 Uani . . . . . . 
N11 N 0.62614(9) -0.16382(11) 0.61277(8) 0.0232 1.0000 Uani . . . . . . 
C12 C 0.70186(12) -0.06883(15) 0.61691(11) 0.0306 1.0000 Uani . . . . . . 
C13 C 0.67693(17) -0.00852(18) 0.52760(13) 0.0499 1.0000 Uani . . . . . . 
C14 C 0.80754(13) -0.1238(2) 0.65875(15) 0.0521 1.0000 Uani . . . . . . 
C15 C 0.62289(11) -0.28366(14) 0.56422(9) 0.0263 1.0000 Uani . . . . . . 
C16 C 0.65558(14) -0.39925(16) 0.62478(11) 0.0388 1.0000 Uani . . . . . . 
C17 C 0.52298(13) -0.30273(18) 0.48586(11) 0.0404 1.0000 Uani . . . . . . 
C21 C 0.82608(11) 0.38716(13) 0.80232(9) 0.0239 1.0000 Uani . . . . . . 
C22 C 0.91487(12) 0.42338(15) 0.79875(12) 0.0344 1.0000 Uani . . . . . . 
C23 C 0.96623(13) 0.52838(16) 0.84702(13) 0.0422 1.0000 Uani . . . . . . 
C24 C 0.93189(12) 0.59534(15) 0.90053(11) 0.0360 1.0000 Uani . . . . . . 
C25 C 0.84201(13) 0.55721(16) 0.90249(11) 0.0362 1.0000 Uani . . . . . . 
C26 C 0.78824(12) 0.45455(15) 0.85351(10) 0.0316 1.0000 Uani . . . . . . 
C27 C 0.99099(16) 0.70571(17) 0.95528(14) 0.0560 1.0000 Uani . . . . . . 
C31 C 0.86491(11) 0.07865(13) 0.85527(9) 0.0245 1.0000 Uani . . . . . . 
O32 O 0.87812(8) -0.00967(11) 0.90461(8) 0.0346 1.0000 Uani . . . . . . 
O33 O 0.93688(8) 0.13151(10) 0.83663(7) 0.0305 1.0000 Uani . . . . . . 
C34 C 1.03385(12) 0.07016(17) 0.87820(12) 0.0384 1.0000 Uani . . . . . . 
C35 C 0.71863(12) 0.12269(16) 0.93611(10) 0.0319 1.0000 Uani . . . . . . 
C36 C 0.68244(13) -0.14388(14) 0.84343(10) 0.0333 1.0000 Uani . . . . . . 
H51 H 0.6397 0.1737 0.8086 0.0268 1.0000 Uiso R . . . . . 
H71 H 0.4853 -0.0867 0.7697 0.0368 1.0000 Uiso R . . . . . 
H72 H 0.4918 0.0675 0.7670 0.0371 1.0000 Uiso R . . . . . 
H81 H 0.5720 0.0544 0.6696 0.0272 1.0000 Uiso R . . . . . 
H121 H 0.6989 -0.0015 0.6561 0.0355 1.0000 Uiso R . . . . . 
H133 H 0.7280 0.0530 0.5320 0.0744 1.0000 Uiso R . . . . . 
H132 H 0.6722 -0.0735 0.4837 0.0733 1.0000 Uiso R . . . . . 
H131 H 0.6111 0.0353 0.5059 0.0748 1.0000 Uiso R . . . . . 
H141 H 0.8545 -0.0557 0.6734 0.0768 1.0000 Uiso R . . . . . 
H142 H 0.8183 -0.1707 0.7129 0.0778 1.0000 Uiso R . . . . . 
H143 H 0.8194 -0.1802 0.6178 0.0763 1.0000 Uiso R . . . . . 
H151 H 0.6731 -0.2714 0.5404 0.0299 1.0000 Uiso R . . . . . 
H161 H 0.6644 -0.4731 0.5926 0.0568 1.0000 Uiso R . . . . . 
H162 H 0.7197 -0.3829 0.6745 0.0580 1.0000 Uiso R . . . . . 
H163 H 0.6059 -0.4193 0.6468 0.0583 1.0000 Uiso R . . . . . 
H171 H 0.5274 -0.3764 0.4522 0.0602 1.0000 Uiso R . . . . . 
H172 H 0.4703 -0.3138 0.5051 0.0604 1.0000 Uiso R . . . . . 
H173 H 0.5073 -0.2288 0.4477 0.0617 1.0000 Uiso R . . . . . 
H221 H 0.9387 0.3771 0.7635 0.0427 1.0000 Uiso R . . . . . 
H231 H 1.0264 0.5528 0.8434 0.0517 1.0000 Uiso R . . . . . 
H251 H 0.8168 0.6025 0.9377 0.0445 1.0000 Uiso R . . . . . 
H261 H 0.7267 0.4301 0.8542 0.0394 1.0000 Uiso R . . . . . 
H273 H 1.0108 0.6906 1.0169 0.0847 1.0000 Uiso R . . . . . 
H272 H 1.0504 0.7188 0.9451 0.0848 1.0000 Uiso R . . . . . 
H271 H 0.9519 0.7815 0.9400 0.0833 1.0000 Uiso R . . . . . 
H341 H 1.0759 0.1138 0.8557 0.0585 1.0000 Uiso R . . . . . 
H342 H 1.0593 0.0776 0.9414 0.0577 1.0000 Uiso R . . . . . 
H343 H 1.0270 -0.0176 0.8600 0.0576 1.0000 Uiso R . . . . . 
H351 H 0.6594 0.1152 0.9475 0.0479 1.0000 Uiso R . . . . . 
H352 H 0.7666 0.0599 0.9708 0.0467 1.0000 Uiso R . . . . . 
H353 H 0.7478 0.2060 0.9545 0.0478 1.0000 Uiso R . . . . . 
H361 H 0.6339 -0.2129 0.8211 0.0491 1.0000 Uiso R . . . . . 
H362 H 0.7042 -0.1388 0.9069 0.0494 1.0000 Uiso R . . . . . 
H363 H 0.7400 -0.1633 0.8304 0.0489 1.0000 Uiso R . . . . . 
loop_
_atom_site_aniso_label
_atom_site_aniso_U_11
_atom_site_aniso_U_22
_atom_site_aniso_U_33
_atom_site_aniso_U_23
_atom_site_aniso_U_13
_atom_site_aniso_U_12
S1 0.02887(19) 0.02391(17) 0.02126(16) 0.00212(13) 0.00521(14) -0.00491(14) 
O2 0.0561(7) 0.0309(6) 0.0259(5) -0.0046(4) 0.0193(5) -0.0109(5) 
O3 0.0280(6) 0.0350(6) 0.0364(6) 0.0123(5) -0.0010(5) -0.0039(5) 
N4 0.0233(6) 0.0213(6) 0.0239(6) 0.0029(4) 0.0075(5) -0.0008(4) 
C5 0.0237(7) 0.0226(7) 0.0239(7) -0.0005(5) 0.0097(6) 0.0003(5) 
C6 0.0253(7) 0.0225(6) 0.0235(6) 0.0003(5) 0.0121(6) -0.0021(5) 
C7 0.0276(8) 0.0324(8) 0.0392(9) -0.0093(7) 0.0201(7) -0.0050(6) 
C8 0.0217(7) 0.0230(7) 0.0249(7) -0.0004(5) 0.0102(5) 0.0001(5) 
C9 0.0220(7) 0.0236(7) 0.0216(6) 0.0010(5) 0.0078(5) -0.0005(5) 
O10 0.0336(6) 0.0299(6) 0.0378(6) -0.0075(5) 0.0205(5) -0.0110(5) 
N11 0.0263(6) 0.0208(6) 0.0253(6) -0.0028(5) 0.0134(5) -0.0035(5) 
C12 0.0348(8) 0.0256(7) 0.0405(8) -0.0068(6) 0.0247(7) -0.0076(6) 
C13 0.0807(15) 0.0333(9) 0.0542(11) 0.0018(8) 0.0465(11) -0.0096(9) 
C14 0.0319(9) 0.0522(12) 0.0756(14) -0.0135(10) 0.0257(10) -0.0107(8) 
C15 0.0330(8) 0.0226(7) 0.0265(7) -0.0037(5) 0.0154(6) -0.0025(6) 
C16 0.0549(11) 0.0256(8) 0.0395(9) 0.0019(7) 0.0230(8) 0.0034(7) 
C17 0.0414(10) 0.0447(10) 0.0307(8) -0.0115(7) 0.0105(7) -0.0055(8) 
C21 0.0261(7) 0.0190(6) 0.0236(6) 0.0019(5) 0.0073(6) 0.0006(5) 
C22 0.0354(8) 0.0250(7) 0.0502(10) -0.0083(7) 0.0250(8) -0.0032(6) 
C23 0.0307(8) 0.0262(8) 0.0706(13) -0.0098(8) 0.0219(9) -0.0051(7) 
C24 0.0355(9) 0.0205(7) 0.0389(9) -0.0031(6) 0.0023(7) 0.0058(6) 
C25 0.0474(10) 0.0278(8) 0.0339(8) -0.0024(6) 0.0175(8) 0.0086(7) 
C26 0.0325(8) 0.0282(8) 0.0377(8) 0.0022(6) 0.0181(7) 0.0040(6) 
C27 0.0561(12) 0.0231(8) 0.0618(12) -0.0127(8) -0.0024(10) 0.0014(8) 
C31 0.0265(7) 0.0211(7) 0.0259(7) -0.0036(5) 0.0107(6) -0.0005(5) 
O32 0.0314(6) 0.0305(6) 0.0419(6) 0.0117(5) 0.0152(5) 0.0067(5) 
O33 0.0256(5) 0.0292(6) 0.0375(6) 0.0018(5) 0.0140(5) -0.0003(4) 
C34 0.0281(8) 0.0398(9) 0.0504(10) -0.0018(8) 0.0194(8) 0.0044(7) 
C35 0.0338(8) 0.0353(8) 0.0265(7) -0.0042(6) 0.0126(6) 0.0009(6) 
C36 0.0436(9) 0.0229(7) 0.0303(8) 0.0037(6) 0.0122(7) -0.0038(6) 

_refine_ls_extinction_method 
    'None'
_oxford_refine_ls_scale 1.925(10) 
loop_
 _geom_bond_atom_site_label_1
 _geom_bond_site_symmetry_1
 _geom_bond_atom_site_label_2
 _geom_bond_site_symmetry_2
 _geom_bond_distance
 _geom_bond_publ_flag
S1 . O2 . 1.4249(12)    yes
S1 . O3 . 1.4288(12)    yes
S1 . N4 . 1.6925(12)    yes
S1 . C21 . 1.7585(14)    yes
N4 . C5 . 1.5184(17)    yes
N4 . C31 . 1.3897(18)    yes
C5 . C6 . 1.5267(19)    yes
C5 . C35 . 1.5279(19)    yes
C5 . H51 . 0.960    no
C6 . C7 . 1.510(2)    yes
C6 . C8 . 1.5302(19)    yes
C6 . C36 . 1.514(2)    yes
C7 . C8 . 1.5018(19)    yes
C7 . H71 . 0.972    no
C7 . H72 . 0.962    no
C8 . C9 . 1.5055(19)    yes
C8 . H81 . 0.962    no
C9 . O10 . 1.2322(17)    yes
C9 . N11 . 1.3602(17)    yes
N11 . C12 . 1.4709(18)    yes
N11 . C15 . 1.4847(17)    yes
C12 . C13 . 1.517(2)    yes
C12 . C14 . 1.524(2)    yes
C12 . H121 . 0.975    no
C13 . H133 . 0.968    no
C13 . H132 . 0.981    no
C13 . H131 . 0.991    no
C14 . H141 . 0.950    no
C14 . H142 . 0.983    no
C14 . H143 . 0.971    no
C15 . C16 . 1.522(2)    yes
C15 . C17 . 1.519(2)    yes
C15 . H151 . 0.979    no
C16 . H161 . 0.980    no
C16 . H162 . 0.977    no
C16 . H163 . 0.965    no
C17 . H171 . 0.973    no
C17 . H172 . 0.957    no
C17 . H173 . 0.968    no
C21 . C22 . 1.380(2)    yes
C21 . C26 . 1.389(2)    yes
C22 . C23 . 1.387(2)    yes
C22 . H221 . 0.933    no
C23 . C24 . 1.384(2)    yes
C23 . H231 . 0.944    no
C24 . C25 . 1.389(2)    yes
C24 . C27 . 1.506(2)    yes
C25 . C26 . 1.383(2)    yes
C25 . H251 . 0.942    no
C26 . H261 . 0.942    no
C27 . H273 . 0.958    no
C27 . H272 . 0.962    no
C27 . H271 . 0.950    no
C31 . O32 . 1.2001(17)    yes
C31 . O33 . 1.3369(17)    yes
O33 . C34 . 1.4481(19)    yes
C34 . H341 . 0.960    no
C34 . H342 . 0.966    no
C34 . H343 . 0.961    no
C35 . H351 . 0.965    no
C35 . H352 . 0.962    no
C35 . H353 . 0.965    no
C36 . H361 . 0.974    no
C36 . H362 . 0.974    no
C36 . H363 . 0.975    no
loop_
 _geom_angle_atom_site_label_1
 _geom_angle_site_symmetry_1
 _geom_angle_atom_site_label_2
 _geom_angle_site_symmetry_2
 _geom_angle_atom_site_label_3
 _geom_angle_site_symmetry_3
 _geom_angle
 _geom_angle_publ_flag
O2 . S1 . O3 . 119.58(7)    yes
O2 . S1 . N4 . 108.86(6)    yes
O3 . S1 . N4 . 104.80(6)    yes
O2 . S1 . C21 . 108.95(7)    yes
O3 . S1 . C21 . 108.11(7)    yes
N4 . S1 . C21 . 105.68(6)    yes
S1 . N4 . C5 . 118.92(9)    yes
S1 . N4 . C31 . 121.06(10)    yes
C5 . N4 . C31 . 119.52(11)    yes
N4 . C5 . C6 . 113.77(11)    yes
N4 . C5 . C35 . 111.66(11)    yes
C6 . C5 . C35 . 113.86(12)    yes
N4 . C5 . H51 . 102.6    no
C6 . C5 . H51 . 107.0    no
C35 . C5 . H51 . 107.0    no
C5 . C6 . C7 . 113.88(12)    yes
C5 . C6 . C8 . 115.74(11)    yes
C7 . C6 . C8 . 59.20(9)    yes
C5 . C6 . C36 . 120.17(12)    yes
C7 . C6 . C36 . 116.26(13)    yes
C8 . C6 . C36 . 116.82(12)    yes
C6 . C7 . C8 . 61.07(9)    yes
C6 . C7 . H71 . 118.9    no
C8 . C7 . H71 . 117.6    no
C6 . C7 . H72 . 118.0    no
C8 . C7 . H72 . 117.6    no
H71 . C7 . H72 . 113.9    no
C6 . C8 . C7 . 59.73(9)    yes
C6 . C8 . C9 . 118.22(12)    yes
C7 . C8 . C9 . 118.38(12)    yes
C6 . C8 . H81 . 115.5    no
C7 . C8 . H81 . 116.1    no
C9 . C8 . H81 . 116.7    no
C8 . C9 . O10 . 120.93(12)    yes
C8 . C9 . N11 . 117.24(12)    yes
O10 . C9 . N11 . 121.81(13)    yes
C9 . N11 . C12 . 122.67(12)    yes
C9 . N11 . C15 . 120.48(11)    yes
C12 . N11 . C15 . 116.83(11)    yes
N11 . C12 . C13 . 111.45(14)    yes
N11 . C12 . C14 . 111.66(14)    yes
C13 . C12 . C14 . 113.14(15)    yes
N11 . C12 . H121 . 106.2    no
C13 . C12 . H121 . 107.3    no
C14 . C12 . H121 . 106.6    no
C12 . C13 . H133 . 109.8    no
C12 . C13 . H132 . 110.9    no
H133 . C13 . H132 . 109.4    no
C12 . C13 . H131 . 110.7    no
H133 . C13 . H131 . 108.9    no
H132 . C13 . H131 . 107.0    no
C12 . C14 . H141 . 108.9    no
C12 . C14 . H142 . 110.8    no
H141 . C14 . H142 . 108.4    no
C12 . C14 . H143 . 110.6    no
H141 . C14 . H143 . 108.5    no
H142 . C14 . H143 . 109.6    no
N11 . C15 . C16 . 112.40(12)    yes
N11 . C15 . C17 . 112.50(13)    yes
C16 . C15 . C17 . 113.12(14)    yes
N11 . C15 . H151 . 104.5    no
C16 . C15 . H151 . 106.9    no
C17 . C15 . H151 . 106.7    no
C15 . C16 . H161 . 110.0    no
C15 . C16 . H162 . 110.5    no
H161 . C16 . H162 . 107.7    no
C15 . C16 . H163 . 110.3    no
H161 . C16 . H163 . 109.1    no
H162 . C16 . H163 . 109.2    no
C15 . C17 . H171 . 109.3    no
C15 . C17 . H172 . 110.5    no
H171 . C17 . H172 . 110.7    no
C15 . C17 . H173 . 110.0    no
H171 . C17 . H173 . 108.1    no
H172 . C17 . H173 . 108.2    no
S1 . C21 . C22 . 119.84(11)    yes
S1 . C21 . C26 . 119.44(11)    yes
C22 . C21 . C26 . 120.69(14)    yes
C21 . C22 . C23 . 119.18(15)    yes
C21 . C22 . H221 . 119.3    no
C23 . C22 . H221 . 121.6    no
C22 . C23 . C24 . 121.48(16)    yes
C22 . C23 . H231 . 118.3    no
C24 . C23 . H231 . 120.2    no
C23 . C24 . C25 . 118.09(15)    yes
C23 . C24 . C27 . 120.64(17)    yes
C25 . C24 . C27 . 121.28(17)    yes
C24 . C25 . C26 . 121.56(15)    yes
C24 . C25 . H251 . 119.4    no
C26 . C25 . H251 . 119.1    no
C21 . C26 . C25 . 118.96(15)    yes
C21 . C26 . H261 . 119.8    no
C25 . C26 . H261 . 121.2    no
C24 . C27 . H273 . 111.5    no
C24 . C27 . H272 . 109.7    no
H273 . C27 . H272 . 108.5    no
C24 . C27 . H271 . 110.4    no
H273 . C27 . H271 . 107.9    no
H272 . C27 . H271 . 108.8    no
N4 . C31 . O32 . 123.47(13)    yes
N4 . C31 . O33 . 112.42(12)    yes
O32 . C31 . O33 . 124.11(13)    yes
C31 . O33 . C34 . 114.61(12)    yes
O33 . C34 . H341 . 105.2    no
O33 . C34 . H342 . 110.2    no
H341 . C34 . H342 . 111.7    no
O33 . C34 . H343 . 108.7    no
H341 . C34 . H343 . 109.4    no
H342 . C34 . H343 . 111.4    no
C5 . C35 . H351 . 108.0    no
C5 . C35 . H352 . 113.3    no
H351 . C35 . H352 . 108.6    no
C5 . C35 . H353 . 109.6    no
H351 . C35 . H353 . 109.1    no
H352 . C35 . H353 . 108.1    no
C6 . C36 . H361 . 109.9    no
C6 . C36 . H362 . 110.5    no
H361 . C36 . H362 . 108.3    no
C6 . C36 . H363 . 110.1    no
H361 . C36 . H363 . 108.8    no
H362 . C36 . H363 . 109.3    no
loop_
 _geom_hbond_atom_site_label_D
 _geom_hbond_site_symmetry_D
 _geom_hbond_atom_site_label_H
 _geom_hbond_site_symmetry_H
 _geom_hbond_atom_site_label_A
 _geom_hbond_site_symmetry_A
 _geom_hbond_angle_DHA
 _geom_hbond_distance_DH
 _geom_hbond_distance_HA
 _geom_hbond_distance_DA
 _geom_hbond_publ_flag
C5 . H51 . O3 . 120 0.96 2.19 2.804(2)    yes
C7 . H72 . O10 4_656 149 0.96 2.51 3.373(2)    yes
C27 . H271 . O32 1_565 171 0.95 2.40 3.345(2)    yes
C34 . H342 . O32 2_757 158 0.97 2.45 3.365(2)    yes


_iucr_refine_instructions_details
;
#
# Punched on 18/10/22 at 16:20:26
#
#LIST     12                                                                    
BLOCK SCALE X'S  U'S 
RIDE C   (   5,X'S) H   (  51,X'S) 
RIDE C   (   7,X'S) H   (  71,X'S) H   (  72,X'S) 
RIDE C   (   8,X'S) H   (  81,X'S) 
RIDE C   (  12,X'S) H   ( 121,X'S) 
RIDE C   (  13,X'S) H   ( 133,X'S) H   ( 132,X'S) H   ( 131,X'S) 
RIDE C   (  14,X'S) H   ( 141,X'S) H   ( 142,X'S) H   ( 143,X'S) 
RIDE C   (  15,X'S) H   ( 151,X'S) 
RIDE C   (  16,X'S) H   ( 161,X'S) H   ( 162,X'S) H   ( 163,X'S) 
RIDE C   (  17,X'S) H   ( 171,X'S) H   ( 172,X'S) H   ( 173,X'S) 
RIDE C   (  22,X'S) H   ( 221,X'S) 
RIDE C   (  23,X'S) H   ( 231,X'S) 
RIDE C   (  25,X'S) H   ( 251,X'S) 
RIDE C   (  26,X'S) H   ( 261,X'S) 
RIDE C   (  27,X'S) H   ( 273,X'S) H   ( 272,X'S) H   ( 271,X'S) 
RIDE C   (  34,X'S) H   ( 341,X'S) H   ( 342,X'S) H   ( 343,X'S) 
RIDE C   (  35,X'S) H   ( 351,X'S) H   ( 352,X'S) H   ( 353,X'S) 
RIDE C   (  36,X'S) H   ( 361,X'S) H   ( 362,X'S) H   ( 363,X'S) 
END                                                                             
#
# Punched on 18/10/22 at 16:20:26
#
#LIST     16                                                                    
NO 
REM   HREST   START (DO NOT REMOVE THIS LINE) 
REM   HREST   END (DO NOT REMOVE THIS LINE) 
END                                                                             
;
 
_refine_special_details
;
?
  Reflections are selected by the following conditions :-
  Maximum value of SINTH/L**2   is    0.47000
;

# Manually omitted reflections

loop_
_oxford_refln_omitted_index_h
_oxford_refln_omitted_index_k
_oxford_refln_omitted_index_l
_oxford_refln_omitted_flag
_oxford_refln_omitted_details
  -2   0   2  x   .
# looking for ARCHIVE-HKL.CIF 
 


#==============================================================================
data_2q
#==============================================================================
_audit_creation_date        "2022-02-15"
_audit_creation_method 'CRYSTALS_ver_*****_build_8199 '

_oxford_structure_analysis_title  '7561'
_ccdc_journal_depnumber            '2240517'
_chemical_name_systematic         .
_chemical_melting_point           'not measured'


_cell_length_a                    21.2948(5)
_cell_length_b                    8.7337(2)
_cell_length_c                    11.3459(2)
_cell_angle_alpha                 90
_cell_angle_beta                  95.084(2)
_cell_angle_gamma                 90
_cell_volume                      2101.84(8)
 
_symmetry_cell_setting            'monoclinic' 
_symmetry_space_group_name_H-M    'P 21/c ' 
_symmetry_space_group_name_Hall   '-P 2ybc' 
loop_
 _symmetry_equiv_pos_as_xyz
 'x,y,z'
 '-x,-y,-z'
 'x,-y+1/2,z+1/2'
 '-x,y+1/2,-z+1/2'

loop_
_atom_type_symbol
_atom_type_scat_dispersion_real
_atom_type_scat_dispersion_imag
_atom_type_scat_Cromer_Mann_a1
_atom_type_scat_Cromer_Mann_b1
_atom_type_scat_Cromer_Mann_a2
_atom_type_scat_Cromer_Mann_b2
_atom_type_scat_Cromer_Mann_a3
_atom_type_scat_Cromer_Mann_b3
_atom_type_scat_Cromer_Mann_a4
_atom_type_scat_Cromer_Mann_b4
_atom_type_scat_Cromer_Mann_c
_atom_type_scat_source  
 C       0.0181   0.0091   2.3100  20.8439   1.0200  10.2075   1.5886   0.5687
   0.8650  51.6512   0.2156 'International Tables Vol C 4.2.6.8 and 6.1.1.4'
 H       0.0000   0.0000   0.4930  10.5109   0.3229  26.1257   0.1402   3.1424
   0.0408  57.7998   0.0030 'International Tables Vol C 4.2.6.8 and 6.1.1.4'
 N       0.0311   0.0180  12.2126   0.0057   3.1322   9.8933   2.0125  28.9975
   1.1663   0.5826 -11.5290 'International Tables Vol C 4.2.6.8 and 6.1.1.4'
 O       0.0492   0.0322   3.0485  13.2771   2.2868   5.7011   1.5463   0.3239
   0.8670  32.9089   0.2508 'International Tables Vol C 4.2.6.8 and 6.1.1.4'
 
 
_cell_formula_units_Z                    4

# Given Formula = C19 H27 N3 O6 
# Dc =      1.24 Fooo =    840.00 Mu =      7.74 M =    393.44
# Found Formula = C19 H27 N3 O6 
# Dc =      1.24 FOOO =    840.00 Mu =      7.74 M =    393.44

_chemical_formula_sum             'C19 H27 N3 O6'
_chemical_formula_moiety          'C19 H27 N3 O6'
_chemical_compound_source                .
_chemical_formula_weight            393.44
 
 
_cell_measurement_reflns_used        10301
_cell_measurement_theta_min             4.13
_cell_measurement_theta_max            76.07
_cell_measurement_temperature          150
 
_exptl_crystal_description        'block' 
_exptl_crystal_colour             'clear_pale_colourless' 
_exptl_crystal_size_min           0.08 
_exptl_crystal_size_mid           0.20 
_exptl_crystal_size_max           0.22 
 
_exptl_crystal_density_diffrn     1.243 
_exptl_crystal_density_meas       'not measured' 
_exptl_crystal_density_method     'not measured' 
# Non-dispersive F(000): 
_exptl_crystal_F_000              840 
_exptl_absorpt_coefficient_mu     0.774 
 
# Sheldrick geometric approximatio 0.86 0.94 
_exptl_absorpt_correction_type    multi-scan 
_exptl_absorpt_process_details 
; 
 CrysAlisPro (Rigaku Oxford Diffraction, 2017) 
; 
_exptl_absorpt_correction_T_min   0.84 
_exptl_absorpt_correction_T_max   0.94 
_diffrn_measurement_device_type   'Oxford Diffraction SuperNova' 
_diffrn_measurement_device        'Area' 
_diffrn_radiation_monochromator   'focussing mirrors' 
_diffrn_radiation_type            'Cu K\a'
_diffrn_radiation_wavelength           1.54184
_diffrn_measurement_method        \w 
 
# If a reference occurs more than once, delete the author 
# and date from subsequent references. 
_computing_data_collection        'SuperNova, (Oxford Diffraction, 2010)' 
_computing_cell_refinement 
; 
 CrysAlisPro (Rigaku Oxford Diffraction, 2017) 
; 
_computing_data_reduction 
; 
 CrysAlisPro (Rigaku Oxford Diffraction, 2017) 
; 
_computing_structure_solution     'Superflip (Palatinus & Chapuis, 2007)' 
_computing_structure_refinement   'CRYSTALS (Betteridge et al., 2003)' 
_computing_publication_material   'CRYSTALS (Betteridge et al., 2003)' 
_computing_molecular_graphics     'CAMERON (Watkin et al., 1996)' 
 
_diffrn_standards_interval_time   . 
_diffrn_standards_interval_count  . 
_diffrn_standards_number          0 
_diffrn_standards_decay_%         . 
 
_diffrn_ambient_temperature        150
_diffrn_reflns_number             21551 
_diffrn_reflns_av_unetI/netI      0.054 
_reflns_number_total              4354 
_diffrn_reflns_av_R_equivalents   0.045 
_diffrn_reflns_av_sigmaI/netI     0.0539
# Number of reflections with Friedels Law is 4354 
# Theoretical number of reflections is about 8807 
 
_diffrn_reflns_theta_min          4.169 
_diffrn_reflns_theta_max          76.269 
_diffrn_measured_fraction_theta_max 0.991 
 
_diffrn_reflns_theta_full         74.744 
_diffrn_measured_fraction_theta_full 0.997 
 
 
_diffrn_reflns_limit_h_min        -26 
_diffrn_reflns_limit_h_max        26 
_diffrn_reflns_limit_k_min        -10 
_diffrn_reflns_limit_k_max        10 
_diffrn_reflns_limit_l_min        -13 
_diffrn_reflns_limit_l_max        14 
_reflns_limit_h_min               -26 
_reflns_limit_h_max               26 
_reflns_limit_k_min               0 
_reflns_limit_k_max               10 
_reflns_limit_l_min               0 
_reflns_limit_l_max               14 
 
_oxford_diffrn_Wilson_B_factor    3.97 
_oxford_diffrn_Wilson_scale       0.03 
 
_atom_sites_solution_primary      other  #heavy,direct,difmap,geom,iterative
# _atom_sites_solution_secondary  difmap
_atom_sites_solution_hydrogens    difmap
 
_refine_diff_density_min          -0.26 
_refine_diff_density_max          0.32 
 
 
# The current dictionary definitions do not cover the 
# situation where the reflections used for refinement were 
# selected by a user-defined sigma threshold 
 
# Explicitly named reflections are ALWAYS excluded from R&wR 
 
# The values actually used during refinement 
# These are labelled "all" for compatibility with PLATON 
_oxford_refine_reflns_threshold_expression       I>-10.0\s(I)
_refine_ls_number_restraints      0 
_refine_ls_number_parameters      254 
_refine_ls_number_reflns          4353 
_refine_ls_R_factor_ref           0.0534 
_refine_ls_wR_factor_ref          0.1391 
_refine_ls_goodness_of_fit_ref    0.9918 
_refine_ls_shift/su_max           0.0004305 
_refine_ls_shift/su_mean          0.0000495 
 
 
# Computed with I/sigma = -10 
_reflns_number_all                4353 
_refine_ls_R_factor_all           0.0534 
_refine_ls_wR_factor_all          0.1391 
 
# Computed with I/sigma = +2 a la SHELX 
_reflns_threshold_expression                I>2.0\s(I)
_reflns_number_gt                 3735 
_refine_ls_R_factor_gt            0.0470 
_refine_ls_wR_factor_gt           0.1275 
 
 
_refine_ls_structure_factor_coef  Fsqd 
_refine_ls_matrix_type            full
_refine_ls_hydrogen_treatment     constr         #undef, noref, refall,
                                                 # refxyz, refU, constr or mixed
_refine_ls_weighting_scheme       calc 
_refine_ls_weighting_details 
;
 Method= Modified Sheldrick 
 w=1/[\s^2^(F^2^) + ( 0.08P)^2^ + 0.35P] 
 ,where P=(max(Fo^2^,0) + 2Fc^2^)/3 
;
# Insert your own references if required - in alphabetical order 
_publ_section_references 
; 
Betteridge, P.W., Carruthers, J.R., Cooper, R.I., 
Prout, K. & Watkin, D.J. (2003). J. Appl. Cryst. 36, 1487. 
 
Larson, A.C. (1970) Crystallographic Computing, Ed Ahmed, F.R., 
Munksgaard, Copenhagen, 291-294. 
 
Oxford Diffraction, (2010). Supernova User Manual. 
 
Palatinus, L. & Chapuis, G. (2007). J. Appl. Cryst. 40, 786-790. 
 
Rigaku Oxford Diffraction (2017). CrysAlisPro. 
 
Watkin, D.J., Prout, C.K. & Pearce, L.J. (1996). CAMERON, Chemical 
Crystallography Laboratory, Oxford, UK. 
; 

# Uequiv = arithmetic mean of Ui i.e. Ueqiv = (U1+U2+U3)/3

# Replace last . with number of unfound hydrogen atoms attached to an atom.

# ..._refinement_flags_... 
# . no refinement constraints           S special position constraint on site
# G rigid group refinement of site      R riding atom
# D distance or angle restraint on site T thermal displacement constraints
# U Uiso or Uij restraint (rigid bond)  P partial occupancy constraint


loop_
_atom_site_label
_atom_site_type_symbol
_atom_site_fract_x
_atom_site_fract_y
_atom_site_fract_z
_atom_site_U_iso_or_equiv
_atom_site_occupancy
_atom_site_adp_type
_atom_site_refinement_flags_posn
_atom_site_refinement_flags_adp
_atom_site_refinement_flags_occupancy
_atom_site_disorder_assembly
_atom_site_disorder_group
_atom_site_attached_hydrogens
O1 O 0.09551(6) 0.88569(16) 0.30367(15) 0.0781 1.0000 Uani . . . . . . 
C2 C 0.12908(7) 0.78397(19) 0.34929(15) 0.0545 1.0000 Uani . . . . . . 
C3 C 0.18771(6) 0.82541(17) 0.42705(13) 0.0465 1.0000 Uani . . . . . . 
C4 C 0.20499(7) 0.99131(18) 0.43665(14) 0.0524 1.0000 Uani . . . . . . 
C5 C 0.24496(6) 0.88644(15) 0.37107(11) 0.0405 1.0000 Uani . . . . . . 
C6 C 0.24336(8) 0.8987(2) 0.23816(13) 0.0597 1.0000 Uani . . . . . . 
C7 C 0.30786(6) 0.84593(15) 0.43555(11) 0.0396 1.0000 Uani . . . . . . 
C8 C 0.35847(7) 0.9640(2) 0.42168(14) 0.0547 1.0000 Uani . . . . . . 
O9 O 0.32552(5) 0.69934(12) 0.38522(8) 0.0478 1.0000 Uani . . . . . . 
C10 C 0.36558(6) 0.60573(15) 0.44615(11) 0.0385 1.0000 Uani . . . . . . 
C11 C 0.38037(6) 0.46498(15) 0.39426(10) 0.0376 1.0000 Uani . . . . . . 
C12 C 0.41787(6) 0.35597(15) 0.45369(12) 0.0400 1.0000 Uani . . . . . . 
C13 C 0.44281(6) 0.39009(16) 0.56705(11) 0.0409 1.0000 Uani . . . . . . 
C14 C 0.43178(6) 0.52796(17) 0.62043(11) 0.0430 1.0000 Uani . . . . . . 
C15 C 0.39355(6) 0.63518(16) 0.56094(12) 0.0435 1.0000 Uani . . . . . . 
N16 N 0.35603(6) 0.42651(14) 0.27256(10) 0.0455 1.0000 Uani . . . . . . 
O17 O 0.34178(9) 0.52835(16) 0.20366(10) 0.0793 1.0000 Uani . . . . . . 
O18 O 0.35262(8) 0.29254(15) 0.24514(12) 0.0797 1.0000 Uani . . . . . . 
N19 N 0.48229(6) 0.27593(16) 0.63196(12) 0.0527 1.0000 Uani . . . . . . 
O20 O 0.48718(7) 0.14943(15) 0.58854(14) 0.0735 1.0000 Uani . . . . . . 
O21 O 0.50922(7) 0.31451(18) 0.72772(13) 0.0812 1.0000 Uani . . . . . . 
N22 N 0.11602(6) 0.63385(16) 0.33257(12) 0.0541 1.0000 Uani . . . . . . 
C23 C 0.05414(8) 0.5887(2) 0.27089(15) 0.0621 1.0000 Uani . . . . . . 
C24 C 0.04821(12) 0.6327(4) 0.14057(19) 0.0954 1.0000 Uani . . . . . . 
C25 C -0.00032(8) 0.6469(3) 0.3360(2) 0.0745 1.0000 Uani . . . . . . 
C26 C 0.15918(8) 0.51033(19) 0.37513(16) 0.0577 1.0000 Uani . . . . . . 
C27 C 0.13352(10) 0.4183(2) 0.47384(18) 0.0705 1.0000 Uani . . . . . . 
C28 C 0.17623(13) 0.4075(3) 0.2750(2) 0.0892 1.0000 Uani . . . . . . 
H31 H 0.1967 0.7634 0.4968 0.0556 1.0000 Uiso R . . . . . 
H42 H 0.2204 1.0296 0.5139 0.0627 1.0000 Uiso R . . . . . 
H41 H 0.1774 1.0643 0.3910 0.0642 1.0000 Uiso R . . . . . 
H61 H 0.2712 0.9802 0.2158 0.0895 1.0000 Uiso R . . . . . 
H63 H 0.2018 0.9209 0.2034 0.0876 1.0000 Uiso R . . . . . 
H62 H 0.2562 0.8026 0.2050 0.0881 1.0000 Uiso R . . . . . 
H71 H 0.3027 0.8283 0.5189 0.0452 1.0000 Uiso R . . . . . 
H83 H 0.3975 0.9341 0.4641 0.0815 1.0000 Uiso R . . . . . 
H82 H 0.3452 1.0618 0.4531 0.0821 1.0000 Uiso R . . . . . 
H81 H 0.3645 0.9804 0.3408 0.0811 1.0000 Uiso R . . . . . 
H121 H 0.4264 0.2605 0.4178 0.0481 1.0000 Uiso R . . . . . 
H141 H 0.4507 0.5488 0.6968 0.0525 1.0000 Uiso R . . . . . 
H151 H 0.3861 0.7302 0.5972 0.0518 1.0000 Uiso R . . . . . 
H231 H 0.0543 0.4762 0.2754 0.0742 1.0000 Uiso R . . . . . 
H243 H 0.0103 0.5894 0.1040 0.1420 1.0000 Uiso R . . . . . 
H242 H 0.0494 0.7409 0.1336 0.1428 1.0000 Uiso R . . . . . 
H241 H 0.0840 0.5875 0.1073 0.1416 1.0000 Uiso R . . . . . 
H253 H -0.0389 0.6019 0.3024 0.1110 1.0000 Uiso R . . . . . 
H252 H -0.0030 0.7586 0.3322 0.1115 1.0000 Uiso R . . . . . 
H251 H 0.0072 0.6152 0.4185 0.1119 1.0000 Uiso R . . . . . 
H261 H 0.1978 0.5593 0.4085 0.0690 1.0000 Uiso R . . . . . 
H272 H 0.1653 0.3471 0.5060 0.1050 1.0000 Uiso R . . . . . 
H271 H 0.1204 0.4861 0.5354 0.1044 1.0000 Uiso R . . . . . 
H273 H 0.0977 0.3602 0.4404 0.1040 1.0000 Uiso R . . . . . 
H282 H 0.2091 0.3354 0.3068 0.1331 1.0000 Uiso R . . . . . 
H281 H 0.1915 0.4728 0.2161 0.1336 1.0000 Uiso R . . . . . 
H283 H 0.1395 0.3503 0.2408 0.1335 1.0000 Uiso R . . . . . 
loop_
_atom_site_aniso_label
_atom_site_aniso_U_11
_atom_site_aniso_U_22
_atom_site_aniso_U_33
_atom_site_aniso_U_23
_atom_site_aniso_U_13
_atom_site_aniso_U_12
O1 0.0620(7) 0.0610(8) 0.1050(11) 0.0197(7) -0.0275(7) 0.0008(6) 
C2 0.0477(7) 0.0537(9) 0.0603(9) 0.0096(7) -0.0045(6) -0.0034(6) 
C3 0.0469(7) 0.0448(7) 0.0469(7) 0.0049(5) -0.0006(5) 0.0008(5) 
C4 0.0540(8) 0.0430(8) 0.0593(8) -0.0055(6) -0.0000(6) 0.0079(6) 
C5 0.0472(7) 0.0349(6) 0.0387(6) 0.0021(5) -0.0005(5) 0.0012(5) 
C6 0.0625(9) 0.0742(11) 0.0408(7) 0.0104(7) -0.0037(6) 0.0054(8) 
C7 0.0462(6) 0.0355(6) 0.0364(6) -0.0027(5) 0.0004(5) 0.0014(5) 
C8 0.0518(8) 0.0546(9) 0.0573(8) 0.0032(7) 0.0027(6) -0.0083(6) 
O9 0.0569(5) 0.0431(5) 0.0408(5) -0.0085(4) -0.0111(4) 0.0124(4) 
C10 0.0397(6) 0.0378(6) 0.0372(6) -0.0006(5) -0.0009(4) -0.0009(5) 
C11 0.0418(6) 0.0372(6) 0.0334(6) -0.0001(5) 0.0005(4) -0.0027(5) 
C12 0.0417(6) 0.0348(6) 0.0436(6) 0.0027(5) 0.0038(5) -0.0032(5) 
C13 0.0370(6) 0.0423(7) 0.0427(6) 0.0097(5) -0.0006(5) -0.0032(5) 
C14 0.0412(6) 0.0497(7) 0.0369(6) 0.0016(5) -0.0037(5) -0.0060(5) 
C15 0.0460(6) 0.0431(7) 0.0400(6) -0.0063(5) -0.0039(5) 0.0002(5) 
N16 0.0580(6) 0.0419(6) 0.0358(5) -0.0041(4) -0.0008(4) 0.0049(5) 
O17 0.1392(13) 0.0576(7) 0.0374(5) 0.0008(5) -0.0131(6) 0.0194(8) 
O18 0.1268(12) 0.0474(7) 0.0586(7) -0.0146(5) -0.0263(7) 0.0074(7) 
N19 0.0477(6) 0.0513(7) 0.0573(7) 0.0151(6) -0.0053(5) -0.0004(5) 
O20 0.0764(8) 0.0521(7) 0.0876(9) 0.0068(6) -0.0164(7) 0.0157(6) 
O21 0.0922(10) 0.0763(9) 0.0675(8) 0.0127(7) -0.0352(7) 0.0098(7) 
N22 0.0482(6) 0.0529(7) 0.0597(7) 0.0046(6) -0.0038(5) -0.0064(5) 
C23 0.0569(9) 0.0687(11) 0.0584(9) -0.0005(8) -0.0080(7) -0.0134(7) 
C24 0.0908(15) 0.133(2) 0.0583(11) 0.0084(12) -0.0159(10) -0.0260(15) 
C25 0.0495(9) 0.0885(14) 0.0831(13) -0.0050(10) -0.0072(8) -0.0114(9) 
C26 0.0543(8) 0.0469(8) 0.0709(10) 0.0021(7) 0.0004(7) -0.0032(6) 
C27 0.0822(12) 0.0610(11) 0.0668(10) 0.0097(8) -0.0010(9) -0.0038(9) 
C28 0.0982(16) 0.0812(15) 0.0919(16) -0.0019(12) 0.0296(13) 0.0134(12) 

_refine_ls_extinction_coef 90(12) 
_refine_ls_extinction_method 
    'Larson (1970), Equation 22'
_oxford_refine_ls_scale 6.4(2) 
loop_
 _geom_bond_atom_site_label_1
 _geom_bond_site_symmetry_1
 _geom_bond_atom_site_label_2
 _geom_bond_site_symmetry_2
 _geom_bond_distance
 _geom_bond_publ_flag
O1 . C2 . 1.226(2)    yes
C2 . C3 . 1.5076(19)    yes
C2 . N22 . 1.350(2)    yes
C3 . C4 . 1.497(2)    yes
C3 . C5 . 1.5204(19)    yes
C3 . H31 . 0.965    no
C4 . C5 . 1.493(2)    yes
C4 . H42 . 0.967    no
C4 . H41 . 0.983    no
C5 . C6 . 1.5091(19)    yes
C5 . C7 . 1.5101(17)    yes
C6 . H61 . 0.974    no
C6 . H63 . 0.957    no
C6 . H62 . 0.969    no
C7 . C8 . 1.510(2)    yes
C7 . O9 . 1.4645(15)    yes
C7 . H71 . 0.974    no
C8 . H83 . 0.960    no
C8 . H82 . 0.978    no
C8 . H81 . 0.949    no
O9 . C10 . 1.3303(16)    yes
C10 . C11 . 1.4106(18)    yes
C10 . C15 . 1.4070(17)    yes
C11 . C12 . 1.3796(18)    yes
C11 . N16 . 1.4701(15)    yes
C12 . C13 . 1.3799(19)    yes
C12 . H121 . 0.952    no
C13 . C14 . 1.377(2)    yes
C13 . N19 . 1.4607(17)    yes
C14 . C15 . 1.3775(19)    yes
C14 . H141 . 0.940    no
C15 . H151 . 0.946    no
N16 . O17 . 1.2052(17)    yes
N16 . O18 . 1.2112(18)    yes
N19 . O20 . 1.218(2)    yes
N19 . O21 . 1.2298(19)    yes
N22 . C23 . 1.4893(19)    yes
N22 . C26 . 1.471(2)    yes
C23 . C24 . 1.522(3)    yes
C23 . C25 . 1.517(3)    yes
C23 . H231 . 0.984    no
C24 . H243 . 0.953    no
C24 . H242 . 0.949    no
C24 . H241 . 0.964    no
C25 . H253 . 0.958    no
C25 . H252 . 0.977    no
C25 . H251 . 0.976    no
C26 . C27 . 1.519(3)    yes
C26 . C28 . 1.517(3)    yes
C26 . H261 . 0.974    no
C27 . H272 . 0.967    no
C27 . H271 . 0.976    no
C27 . H273 . 0.966    no
C28 . H282 . 0.986    no
C28 . H281 . 0.957    no
C28 . H283 . 0.978    no
loop_
 _geom_angle_atom_site_label_1
 _geom_angle_site_symmetry_1
 _geom_angle_atom_site_label_2
 _geom_angle_site_symmetry_2
 _geom_angle_atom_site_label_3
 _geom_angle_site_symmetry_3
 _geom_angle
 _geom_angle_publ_flag
O1 . C2 . C3 . 119.66(15)    yes
O1 . C2 . N22 . 122.64(15)    yes
C3 . C2 . N22 . 117.70(14)    yes
C2 . C3 . C4 . 117.42(13)    yes
C2 . C3 . C5 . 119.53(12)    yes
C4 . C3 . C5 . 59.32(9)    yes
C2 . C3 . H31 . 116.1    no
C4 . C3 . H31 . 117.0    no
C5 . C3 . H31 . 115.6    no
C3 . C4 . C5 . 61.13(9)    yes
C3 . C4 . H42 . 117.5    no
C5 . C4 . H42 . 120.1    no
C3 . C4 . H41 . 117.2    no
C5 . C4 . H41 . 118.4    no
H42 . C4 . H41 . 113.1    no
C3 . C5 . C4 . 59.54(10)    yes
C3 . C5 . C6 . 119.63(12)    yes
C4 . C5 . C6 . 119.40(12)    yes
C3 . C5 . C7 . 115.16(11)    yes
C4 . C5 . C7 . 115.00(11)    yes
C6 . C5 . C7 . 116.19(12)    yes
C5 . C6 . H61 . 110.6    no
C5 . C6 . H63 . 111.4    no
H61 . C6 . H63 . 107.9    no
C5 . C6 . H62 . 110.1    no
H61 . C6 . H62 . 109.4    no
H63 . C6 . H62 . 107.4    no
C5 . C7 . C8 . 113.58(11)    yes
C5 . C7 . O9 . 105.26(10)    yes
C8 . C7 . O9 . 110.25(12)    yes
C5 . C7 . H71 . 109.6    no
C8 . C7 . H71 . 110.7    no
O9 . C7 . H71 . 107.2    no
C7 . C8 . H83 . 110.9    no
C7 . C8 . H82 . 109.0    no
H83 . C8 . H82 . 108.8    no
C7 . C8 . H81 . 111.3    no
H83 . C8 . H81 . 109.9    no
H82 . C8 . H81 . 106.8    no
C7 . O9 . C10 . 120.64(10)    yes
O9 . C10 . C11 . 118.38(11)    yes
O9 . C10 . C15 . 124.62(12)    yes
C11 . C10 . C15 . 116.98(12)    yes
C10 . C11 . C12 . 122.57(11)    yes
C10 . C11 . N16 . 121.20(11)    yes
C12 . C11 . N16 . 116.23(11)    yes
C11 . C12 . C13 . 117.70(12)    yes
C11 . C12 . H121 . 121.3    no
C13 . C12 . H121 . 121.0    no
C12 . C13 . C14 . 122.14(12)    yes
C12 . C13 . N19 . 118.65(13)    yes
C14 . C13 . N19 . 119.21(12)    yes
C13 . C14 . C15 . 119.68(11)    yes
C13 . C14 . H141 . 119.9    no
C15 . C14 . H141 . 120.4    no
C10 . C15 . C14 . 120.84(13)    yes
C10 . C15 . H151 . 119.3    no
C14 . C15 . H151 . 119.9    no
C11 . N16 . O17 . 119.22(12)    yes
C11 . N16 . O18 . 118.04(12)    yes
O17 . N16 . O18 . 122.71(12)    yes
C13 . N19 . O20 . 118.77(13)    yes
C13 . N19 . O21 . 117.45(14)    yes
O20 . N19 . O21 . 123.78(13)    yes
C2 . N22 . C23 . 119.07(14)    yes
C2 . N22 . C26 . 123.45(13)    yes
C23 . N22 . C26 . 117.46(14)    yes
N22 . C23 . C24 . 112.55(16)    yes
N22 . C23 . C25 . 111.41(15)    yes
C24 . C23 . C25 . 112.77(19)    yes
N22 . C23 . H231 . 103.9    no
C24 . C23 . H231 . 107.6    no
C25 . C23 . H231 . 108.0    no
C23 . C24 . H243 . 108.5    no
C23 . C24 . H242 . 109.4    no
H243 . C24 . H242 . 112.7    no
C23 . C24 . H241 . 106.1    no
H243 . C24 . H241 . 109.6    no
H242 . C24 . H241 . 110.3    no
C23 . C25 . H253 . 109.5    no
C23 . C25 . H252 . 111.0    no
H253 . C25 . H252 . 110.3    no
C23 . C25 . H251 . 107.8    no
H253 . C25 . H251 . 109.0    no
H252 . C25 . H251 . 109.2    no
N22 . C26 . C27 . 112.03(15)    yes
N22 . C26 . C28 . 111.87(16)    yes
C27 . C26 . C28 . 111.37(17)    yes
N22 . C26 . H261 . 106.7    no
C27 . C26 . H261 . 107.0    no
C28 . C26 . H261 . 107.6    no
C26 . C27 . H272 . 109.4    no
C26 . C27 . H271 . 110.6    no
H272 . C27 . H271 . 110.9    no
C26 . C27 . H273 . 108.2    no
H272 . C27 . H273 . 108.3    no
H271 . C27 . H273 . 109.4    no
C26 . C28 . H282 . 108.3    no
C26 . C28 . H281 . 106.8    no
H282 . C28 . H281 . 111.2    no
C26 . C28 . H283 . 111.3    no
H282 . C28 . H283 . 109.6    no
H281 . C28 . H283 . 109.7    no
loop_
 _geom_hbond_atom_site_label_D
 _geom_hbond_site_symmetry_D
 _geom_hbond_atom_site_label_H
 _geom_hbond_site_symmetry_H
 _geom_hbond_atom_site_label_A
 _geom_hbond_site_symmetry_A
 _geom_hbond_angle_DHA
 _geom_hbond_distance_DH
 _geom_hbond_distance_HA
 _geom_hbond_distance_DA
 _geom_hbond_publ_flag
C7 . H71 . O17 3_565 132 0.97 2.52 3.254(2)    yes
C14 . H141 . O21 4_656 125 0.94 2.59 3.229(2)    yes
C25 . H253 . O1 4_545 150 0.96 2.49 3.355(2)    yes


_iucr_refine_instructions_details
;
#
# Punched on 15/02/22 at 11:05:11
#
#LIST     12                                                                    
BLOCK SCALE X'S  U'S 
CONT EXTPARAM 
RIDE C   (   3,X'S) H   (  31,X'S) 
RIDE C   (   4,X'S) H   (  42,X'S) H   (  41,X'S) 
RIDE C   (   6,X'S) H   (  61,X'S) H   (  63,X'S) H   (  62,X'S) 
RIDE C   (   7,X'S) H   (  71,X'S) 
RIDE C   (   8,X'S) H   (  83,X'S) H   (  82,X'S) H   (  81,X'S) 
RIDE C   (  12,X'S) H   ( 121,X'S) 
RIDE C   (  14,X'S) H   ( 141,X'S) 
RIDE C   (  15,X'S) H   ( 151,X'S) 
RIDE C   (  23,X'S) H   ( 231,X'S) 
RIDE C   (  24,X'S) H   ( 243,X'S) H   ( 242,X'S) H   ( 241,X'S) 
RIDE C   (  25,X'S) H   ( 253,X'S) H   ( 252,X'S) H   ( 251,X'S) 
RIDE C   (  26,X'S) H   ( 261,X'S) 
RIDE C   (  27,X'S) H   ( 272,X'S) H   ( 271,X'S) H   ( 273,X'S) 
RIDE C   (  28,X'S) H   ( 282,X'S) H   ( 281,X'S) H   ( 283,X'S) 
END                                                                             
#
# Punched on 15/02/22 at 11:05:11
#
#LIST     16                                                                    
NO 
REM   HREST   START (DO NOT REMOVE THIS LINE) 
REM   HREST   END (DO NOT REMOVE THIS LINE) 
END                                                                             
;
 
_refine_special_details
;
?
  Reflections are selected by the following conditions :-
;

# Manually omitted reflections

loop_
_oxford_refln_omitted_index_h
_oxford_refln_omitted_index_k
_oxford_refln_omitted_index_l
_oxford_refln_omitted_flag
_oxford_refln_omitted_details
  -1   0   2  x   .

#==============================================================================
data_2t
#==============================================================================
_audit_creation_date        "2022-02-25"
_audit_creation_method 'CRYSTALS_ver_14.61_build_7932 '

_oxford_structure_analysis_title  '7556-300K'
_ccdc_journal_depnumber            '2240518'
_chemical_name_systematic         .
_chemical_melting_point           'not measured'
_cell_length_a                    10.94120(10)
_cell_length_b                    15.4773(2)
_cell_length_c                    12.5974(2)
_cell_angle_alpha                 90
_cell_angle_beta                  100.2166(11)
_cell_angle_gamma                 90
_cell_volume                      2099.42(5)
 
_symmetry_cell_setting            'monoclinic' 
_symmetry_space_group_name_H-M    'P 21/c ' 
_symmetry_space_group_name_Hall   '-P 2ybc' 
loop_
 _symmetry_equiv_pos_as_xyz
 'x,y,z'
 '-x,-y,-z'
 'x,-y+1/2,z+1/2'
 '-x,y+1/2,-z+1/2'

loop_
_atom_type_symbol
_atom_type_scat_dispersion_real
_atom_type_scat_dispersion_imag
_atom_type_scat_Cromer_Mann_a1
_atom_type_scat_Cromer_Mann_b1
_atom_type_scat_Cromer_Mann_a2
_atom_type_scat_Cromer_Mann_b2
_atom_type_scat_Cromer_Mann_a3
_atom_type_scat_Cromer_Mann_b3
_atom_type_scat_Cromer_Mann_a4
_atom_type_scat_Cromer_Mann_b4
_atom_type_scat_Cromer_Mann_c
_atom_type_scat_source  
 C       0.0181   0.0091   2.3100  20.8439   1.0200  10.2075   1.5886   0.5687
   0.8650  51.6512   0.2156 'International Tables Vol C 4.2.6.8 and 6.1.1.4'
 H       0.0000   0.0000   0.4930  10.5109   0.3229  26.1257   0.1402   3.1424
   0.0408  57.7998   0.0030 'International Tables Vol C 4.2.6.8 and 6.1.1.4'
 N       0.0311   0.0180  12.2126   0.0057   3.1322   9.8933   2.0125  28.9975
   1.1663   0.5826 -11.5290 'International Tables Vol C 4.2.6.8 and 6.1.1.4'
 O       0.0492   0.0322   3.0485  13.2771   2.2868   5.7011   1.5463   0.3239
   0.8670  32.9089   0.2508 'International Tables Vol C 4.2.6.8 and 6.1.1.4'
 S       0.3331   0.5567   6.9053   1.4679   5.2034  22.2151   1.4379   0.2536
   1.5863  56.1720   0.8669 'International Tables Vol C 4.2.6.8 and 6.1.1.4'
 
 
_cell_formula_units_Z                    4

# Given Formula = C20 H28 N2 O4 S1 
# Dc =      1.24 Fooo =    840.00 Mu =     15.91 M =    392.52
# Found Formula = C20 H28 N2 O4 S1 
# Dc =      1.24 FOOO =    840.00 Mu =     15.91 M =    392.52

_chemical_formula_sum             'C20 H28 N2 O4 S'
_chemical_formula_moiety          'C20 H28 N2 O4 S'
_chemical_compound_source                .
_chemical_formula_weight            392.52
 
 
_cell_measurement_reflns_used        22818
_cell_measurement_theta_min             4.07
_cell_measurement_theta_max            75.86
_cell_measurement_temperature          300
 
_exptl_crystal_description        'block' 
_exptl_crystal_colour             'clear_pale_colourless' 
_exptl_crystal_size_min           0.09 
_exptl_crystal_size_mid           0.19 
_exptl_crystal_size_max           0.25 
 
_exptl_crystal_density_diffrn     1.242 
_exptl_crystal_density_meas       'not measured' 
_exptl_crystal_density_method     'not measured' 
# Non-dispersive F(000): 
_exptl_crystal_F_000              840 
_exptl_absorpt_coefficient_mu     1.591 
 
# Sheldrick geometric approximatio 0.74 0.87 
_exptl_absorpt_correction_type    multi-scan 
_exptl_absorpt_process_details 
; 
 CrysAlisPro (Rigaku Oxford Diffraction, 2017) 
; 
_exptl_absorpt_correction_T_min   0.80 
_exptl_absorpt_correction_T_max   0.87 
_diffrn_measurement_device_type   'Oxford Diffraction SuperNova' 
_diffrn_measurement_device        'Area' 
_diffrn_radiation_monochromator   'focussing mirrors' 
_diffrn_radiation_type            'Cu K\a'
_diffrn_radiation_wavelength           1.54184
_diffrn_measurement_method        \w 
 
# If a reference occurs more than once, delete the author 
# and date from subsequent references. 
_computing_data_collection        'SuperNova, (Oxford Diffraction, 2010)' 
_computing_cell_refinement 
; 
 CrysAlisPro (Rigaku Oxford Diffraction, 2017) 
; 
_computing_data_reduction 
; 
 CrysAlisPro (Rigaku Oxford Diffraction, 2017) 
; 
_computing_structure_solution     'Superflip (Palatinus & Chapuis, 2007)' 
_computing_structure_refinement   'CRYSTALS (Betteridge et al., 2003)' 
_computing_publication_material   'CRYSTALS (Betteridge et al., 2003)' 
_computing_molecular_graphics     'CAMERON (Watkin et al., 1996)' 
 
_diffrn_standards_interval_time   . 
_diffrn_standards_interval_count  . 
_diffrn_standards_number          0 
_diffrn_standards_decay_%         . 
 
_diffrn_ambient_temperature        300
_diffrn_reflns_number             53838 
_diffrn_reflns_av_unetI/netI      0.047 
_reflns_number_total              4384 
_diffrn_reflns_av_R_equivalents   0.039 
_diffrn_reflns_av_sigmaI/netI     0.0471
# Number of reflections with Friedels Law is 4384 
# Theoretical number of reflections is about 8790 
 
_diffrn_reflns_theta_min          4.106 
_diffrn_reflns_theta_max          76.200 
_diffrn_measured_fraction_theta_max 0.998 
 
_diffrn_reflns_theta_full         76.200 
_diffrn_measured_fraction_theta_full 0.998 
 
 
_diffrn_reflns_limit_h_min        -13 
_diffrn_reflns_limit_h_max        13 
_diffrn_reflns_limit_k_min        -17 
_diffrn_reflns_limit_k_max        19 
_diffrn_reflns_limit_l_min        -15 
_diffrn_reflns_limit_l_max        15 
_reflns_limit_h_min               -13 
_reflns_limit_h_max               13 
_reflns_limit_k_min               0 
_reflns_limit_k_max               19 
_reflns_limit_l_min               0 
_reflns_limit_l_max               15 
 
_oxford_diffrn_Wilson_B_factor    4.53 
_oxford_diffrn_Wilson_scale       0.03 
 
_atom_sites_solution_primary      other  #heavy,direct,difmap,geom,iterative
# _atom_sites_solution_secondary  difmap
_atom_sites_solution_hydrogens    difmap
 
_refine_diff_density_min          -0.62 
_refine_diff_density_max          0.40 
 
 
# The current dictionary definitions do not cover the 
# situation where the reflections used for refinement were 
# selected by a user-defined sigma threshold 
 
# Explicitly named reflections are ALWAYS excluded from R&wR 
 
# The values actually used during refinement 
# These are labelled "all" for compatibility with PLATON 
_oxford_refine_reflns_threshold_expression       I>-10.0\s(I)
_refine_ls_number_restraints      0 
_refine_ls_number_parameters      244 
_refine_ls_number_reflns          4382 
_refine_ls_R_factor_ref           0.0501 
_refine_ls_wR_factor_ref          0.1299 
_refine_ls_goodness_of_fit_ref    1.0031 
_refine_ls_shift/su_max           0.0002927 
_refine_ls_shift/su_mean          0.0000293 
 
 
# Computed with I/sigma = -10 
_reflns_number_all                4382 
_refine_ls_R_factor_all           0.0501 
_refine_ls_wR_factor_all          0.1299 
 
# Computed with I/sigma = +2 a la SHELX 
_reflns_threshold_expression                I>2.0\s(I)
_reflns_number_gt                 3838 
_refine_ls_R_factor_gt            0.0457 
_refine_ls_wR_factor_gt           0.1252 
 
 
_refine_ls_structure_factor_coef  Fsqd 
_refine_ls_matrix_type            full
_refine_ls_hydrogen_treatment     constr         #undef, noref, refall,
                                                 # refxyz, refU, constr or mixed
_refine_ls_weighting_scheme       calc 
_refine_ls_weighting_details 
;
 Method= Modified Sheldrick 
 w=1/[\s^2^(F^2^) + ( 0.07P)^2^ + 0.65P] 
 ,where P=(max(Fo^2^,0) + 2Fc^2^)/3 
;
# Insert your own references if required - in alphabetical order 
_publ_section_references 
; 
Betteridge, P.W., Carruthers, J.R., Cooper, R.I., 
Prout, K. & Watkin, D.J. (2003). J. Appl. Cryst. 36, 1487. 
 
Oxford Diffraction, (2010). Supernova User Manual. 
 
Palatinus, L. & Chapuis, G. (2007). J. Appl. Cryst. 40, 786-790. 
 
Rigaku Oxford Diffraction (2017). CrysAlisPro. 
 
Watkin, D.J., Prout, C.K. & Pearce, L.J. (1996). CAMERON, Chemical 
Crystallography Laboratory, Oxford, UK. 
; 

# Uequiv = arithmetic mean of Ui i.e. Ueqiv = (U1+U2+U3)/3

# Replace last . with number of unfound hydrogen atoms attached to an atom.

# ..._refinement_flags_... 
# . no refinement constraints           S special position constraint on site
# G rigid group refinement of site      R riding atom
# D distance or angle restraint on site T thermal displacement constraints
# U Uiso or Uij restraint (rigid bond)  P partial occupancy constraint


loop_
_atom_site_label
_atom_site_type_symbol
_atom_site_fract_x
_atom_site_fract_y
_atom_site_fract_z
_atom_site_U_iso_or_equiv
_atom_site_occupancy
_atom_site_adp_type
_atom_site_refinement_flags_posn
_atom_site_refinement_flags_adp
_atom_site_refinement_flags_occupancy
_atom_site_disorder_assembly
_atom_site_disorder_group
_atom_site_attached_hydrogens
N1 N -0.01476(13) 0.43522(12) 0.87700(12) 0.0596 1.0000 Uani . . . . . . 
C2 C -0.00842(14) 0.42955(11) 0.77682(14) 0.0481 1.0000 Uani . . . . . . 
C3 C -0.11655(14) 0.39130(10) 0.70351(14) 0.0491 1.0000 Uani . . . . . . 
C4 C -0.13766(19) 0.37802(14) 0.59380(16) 0.0644 1.0000 Uani . . . . . . 
C5 C -0.2476(2) 0.33672(15) 0.54831(18) 0.0741 1.0000 Uani . . . . . . 
C6 C -0.3324(2) 0.30978(14) 0.60999(19) 0.0720 1.0000 Uani . . . . . . 
C7 C -0.31213(17) 0.32354(13) 0.71938(18) 0.0648 1.0000 Uani . . . . . . 
C8 C -0.20356(15) 0.36509(11) 0.76388(14) 0.0520 1.0000 Uani . . . . . . 
S9 S -0.14789(4) 0.39595(4) 0.89849(4) 0.0676 1.0000 Uani . . . . . . 
O10 O -0.12379(17) 0.32260(16) 0.96656(15) 0.1132 1.0000 Uani . . . . . . 
O11 O -0.22304(15) 0.46423(15) 0.92943(14) 0.0962 1.0000 Uani . . . . . . 
O12 O 0.08702(10) 0.45341(9) 0.73387(10) 0.0575 1.0000 Uani . . . . . . 
C13 C 0.19917(15) 0.48638(11) 0.80754(17) 0.0561 1.0000 Uani . . . . . . 
C14 C 0.30339(14) 0.42314(10) 0.80484(14) 0.0465 1.0000 Uani . . . . . . 
C15 C 0.40248(16) 0.42613(12) 0.90391(15) 0.0559 1.0000 Uani . . . . . . 
C16 C 0.31579(14) 0.35042(10) 0.88735(12) 0.0461 1.0000 Uani . . . . . . 
C17 C 0.36853(14) 0.26502(11) 0.86084(13) 0.0468 1.0000 Uani . . . . . . 
O18 O 0.48189(11) 0.25408(9) 0.87435(12) 0.0640 1.0000 Uani . . . . . . 
N19 N 0.28797(12) 0.20180(9) 0.82083(12) 0.0493 1.0000 Uani . . . . . . 
C20 C 0.33504(18) 0.11594(11) 0.79649(16) 0.0593 1.0000 Uani . . . . . . 
C21 C 0.4029(2) 0.07023(15) 0.8970(2) 0.0827 1.0000 Uani . . . . . . 
C22 C 0.4114(3) 0.11995(19) 0.7072(2) 0.0901 1.0000 Uani . . . . . . 
C23 C 0.15230(15) 0.21368(12) 0.80086(17) 0.0607 1.0000 Uani . . . . . . 
C24 C 0.0923(2) 0.1613(2) 0.8800(2) 0.0909 1.0000 Uani . . . . . . 
C25 C 0.0955(2) 0.19560(17) 0.6842(2) 0.0836 1.0000 Uani . . . . . . 
C26 C 0.2241(2) 0.57604(14) 0.7696(3) 0.0955 1.0000 Uani . . . . . . 
C27 C 0.33801(18) 0.40569(14) 0.69649(16) 0.0616 1.0000 Uani . . . . . . 
H41 H -0.0791 0.3938 0.5541 0.0766 1.0000 Uiso R . . . . . 
H51 H -0.2634 0.3263 0.4755 0.0896 1.0000 Uiso R . . . . . 
H61 H -0.4045 0.2798 0.5762 0.0856 1.0000 Uiso R . . . . . 
H71 H -0.3684 0.3063 0.7619 0.0788 1.0000 Uiso R . . . . . 
H131 H 0.1795 0.4881 0.8820 0.0666 1.0000 Uiso R . . . . . 
H151 H 0.3921 0.4664 0.9601 0.0679 1.0000 Uiso R . . . . . 
H152 H 0.4865 0.4161 0.8970 0.0669 1.0000 Uiso R . . . . . 
H161 H 0.2545 0.3483 0.9340 0.0549 1.0000 Uiso R . . . . . 
H201 H 0.2635 0.0834 0.7671 0.0699 1.0000 Uiso R . . . . . 
H211 H 0.4190 0.0107 0.8794 0.1234 1.0000 Uiso R . . . . . 
H212 H 0.4805 0.0991 0.9252 0.1232 1.0000 Uiso R . . . . . 
H213 H 0.3502 0.0703 0.9516 0.1239 1.0000 Uiso R . . . . . 
H221 H 0.4246 0.0626 0.6862 0.1348 1.0000 Uiso R . . . . . 
H222 H 0.4874 0.1496 0.7352 0.1350 1.0000 Uiso R . . . . . 
H223 H 0.3673 0.1519 0.6463 0.1339 1.0000 Uiso R . . . . . 
H231 H 0.1379 0.2742 0.8161 0.0728 1.0000 Uiso R . . . . . 
H241 H 0.0048 0.1760 0.8681 0.1356 1.0000 Uiso R . . . . . 
H242 H 0.1318 0.1758 0.9536 0.1355 1.0000 Uiso R . . . . . 
H243 H 0.1012 0.1004 0.8662 0.1354 1.0000 Uiso R . . . . . 
H251 H 0.0108 0.2123 0.6742 0.1243 1.0000 Uiso R . . . . . 
H252 H 0.1380 0.2291 0.6347 0.1237 1.0000 Uiso R . . . . . 
H253 H 0.0991 0.1346 0.6678 0.1244 1.0000 Uiso R . . . . . 
H262 H 0.2997 0.5965 0.8126 0.1422 1.0000 Uiso R . . . . . 
H261 H 0.1560 0.6136 0.7763 0.1424 1.0000 Uiso R . . . . . 
H263 H 0.2339 0.5715 0.6942 0.1419 1.0000 Uiso R . . . . . 
H272 H 0.4039 0.3639 0.7038 0.0914 1.0000 Uiso R . . . . . 
H271 H 0.3641 0.4576 0.6687 0.0929 1.0000 Uiso R . . . . . 
H273 H 0.2678 0.3839 0.6469 0.0911 1.0000 Uiso R . . . . . 
loop_
_atom_site_aniso_label
_atom_site_aniso_U_11
_atom_site_aniso_U_22
_atom_site_aniso_U_33
_atom_site_aniso_U_23
_atom_site_aniso_U_13
_atom_site_aniso_U_12
N1 0.0423(7) 0.0822(11) 0.0535(8) 0.0023(7) 0.0062(6) -0.0078(7) 
C2 0.0385(7) 0.0498(8) 0.0555(9) 0.0023(7) 0.0067(6) 0.0016(6) 
C3 0.0384(7) 0.0498(8) 0.0570(9) -0.0024(7) 0.0030(6) 0.0059(6) 
C4 0.0570(10) 0.0758(12) 0.0600(11) -0.0065(9) 0.0096(8) 0.0105(9) 
C5 0.0753(13) 0.0763(13) 0.0633(11) -0.0201(10) -0.0083(10) 0.0123(11) 
C6 0.0559(11) 0.0617(11) 0.0882(15) -0.0098(10) -0.0148(10) -0.0015(9) 
C7 0.0438(9) 0.0627(11) 0.0833(13) 0.0073(9) -0.0007(8) -0.0046(8) 
C8 0.0404(8) 0.0530(9) 0.0596(9) 0.0029(7) 0.0010(7) 0.0005(7) 
S9 0.0459(2) 0.1040(4) 0.0518(3) 0.0088(2) 0.00606(18) -0.0146(2) 
O10 0.0787(11) 0.163(2) 0.0891(12) 0.0646(13) -0.0082(9) -0.0353(12) 
O11 0.0613(9) 0.1552(17) 0.0768(10) -0.0355(11) 0.0252(8) -0.0048(10) 
O12 0.0390(6) 0.0704(8) 0.0637(7) 0.0020(6) 0.0108(5) -0.0038(5) 
C13 0.0386(8) 0.0532(9) 0.0761(11) -0.0062(8) 0.0093(7) -0.0050(7) 
C14 0.0365(7) 0.0482(8) 0.0551(9) -0.0015(7) 0.0093(6) -0.0061(6) 
C15 0.0418(8) 0.0568(10) 0.0661(10) -0.0129(8) 0.0017(7) -0.0113(7) 
C16 0.0421(7) 0.0525(8) 0.0422(7) -0.0039(6) 0.0034(6) -0.0098(6) 
C17 0.0406(8) 0.0516(8) 0.0452(8) 0.0029(6) -0.0003(6) -0.0055(6) 
O18 0.0394(6) 0.0636(8) 0.0842(9) 0.0013(6) -0.0021(6) -0.0015(5) 
N19 0.0414(7) 0.0459(7) 0.0571(8) -0.0036(6) -0.0005(5) -0.0021(5) 
C20 0.0552(10) 0.0496(9) 0.0693(11) -0.0083(8) 0.0008(8) 0.0030(7) 
C21 0.0910(16) 0.0589(12) 0.0914(16) 0.0096(11) -0.0030(13) 0.0137(11) 
C22 0.0905(17) 0.0973(18) 0.0851(16) -0.0210(14) 0.0225(13) 0.0142(14) 
C23 0.0416(8) 0.0510(9) 0.0843(13) -0.0120(9) -0.0035(8) -0.0034(7) 
C24 0.0626(13) 0.115(2) 0.0991(18) -0.0155(15) 0.0241(12) -0.0225(13) 
C25 0.0628(12) 0.0848(15) 0.0893(16) 0.0035(12) -0.0242(11) -0.0045(11) 
C26 0.0585(12) 0.0538(11) 0.172(3) 0.0139(14) 0.0161(15) 0.0021(9) 
C27 0.0547(10) 0.0746(12) 0.0591(10) 0.0090(9) 0.0199(8) 0.0030(8) 

_refine_ls_extinction_method 
    'None'
_oxford_refine_ls_scale 5.96(14) 
loop_
 _geom_bond_atom_site_label_1
 _geom_bond_site_symmetry_1
 _geom_bond_atom_site_label_2
 _geom_bond_site_symmetry_2
 _geom_bond_distance
 _geom_bond_publ_flag
N1 . C2 . 1.279(2)    yes
N1 . S9 . 1.6445(15)    yes
C2 . C3 . 1.488(2)    yes
C2 . O12 . 1.3114(19)    yes
C3 . C4 . 1.376(3)    yes
C3 . C8 . 1.381(2)    yes
C4 . C5 . 1.392(3)    yes
C4 . H41 . 0.914    no
C5 . C6 . 1.377(3)    yes
C5 . H51 . 0.918    no
C6 . C7 . 1.373(3)    yes
C6 . H61 . 0.948    no
C7 . C8 . 1.379(2)    yes
C7 . H71 . 0.925    no
C8 . S9 . 1.7631(18)    yes
S9 . O10 . 1.4190(19)    yes
S9 . O11 . 1.4347(19)    yes
O12 . C13 . 1.491(2)    yes
C13 . C14 . 1.508(2)    yes
C13 . C26 . 1.508(3)    yes
C13 . H131 . 0.999    no
C14 . C15 . 1.502(2)    yes
C14 . C16 . 1.522(2)    yes
C14 . C27 . 1.504(2)    yes
C15 . C16 . 1.499(2)    yes
C15 . H151 . 0.964    no
C15 . H152 . 0.951    no
C16 . C17 . 1.503(2)    yes
C16 . H161 . 0.968    no
C17 . O18 . 1.233(2)    yes
C17 . N19 . 1.353(2)    yes
N19 . C20 . 1.477(2)    yes
N19 . C23 . 1.472(2)    yes
C20 . C21 . 1.523(3)    yes
C20 . C22 . 1.516(3)    yes
C20 . H201 . 0.949    no
C21 . H211 . 0.971    no
C21 . H212 . 0.969    no
C21 . H213 . 0.972    no
C22 . H221 . 0.945    no
C22 . H222 . 0.960    no
C22 . H223 . 0.967    no
C23 . C24 . 1.522(3)    yes
C23 . C25 . 1.516(3)    yes
C23 . H231 . 0.974    no
C24 . H241 . 0.970    no
C24 . H242 . 0.977    no
C24 . H243 . 0.965    no
C25 . H251 . 0.950    no
C25 . H252 . 0.989    no
C25 . H253 . 0.968    no
C26 . H262 . 0.959    no
C26 . H261 . 0.960    no
C26 . H263 . 0.976    no
C27 . H272 . 0.961    no
C27 . H271 . 0.940    no
C27 . H273 . 0.961    no
loop_
 _geom_angle_atom_site_label_1
 _geom_angle_site_symmetry_1
 _geom_angle_atom_site_label_2
 _geom_angle_site_symmetry_2
 _geom_angle_atom_site_label_3
 _geom_angle_site_symmetry_3
 _geom_angle
 _geom_angle_publ_flag
C2 . N1 . S9 . 109.98(12)    yes
N1 . C2 . C3 . 117.59(15)    yes
N1 . C2 . O12 . 125.05(15)    yes
C3 . C2 . O12 . 117.35(15)    yes
C2 . C3 . C4 . 131.00(17)    yes
C2 . C3 . C8 . 108.96(15)    yes
C4 . C3 . C8 . 120.02(17)    yes
C3 . C4 . C5 . 117.4(2)    yes
C3 . C4 . H41 . 120.1    no
C5 . C4 . H41 . 122.4    no
C4 . C5 . C6 . 121.8(2)    yes
C4 . C5 . H51 . 119.3    no
C6 . C5 . H51 . 119.0    no
C5 . C6 . C7 . 120.96(19)    yes
C5 . C6 . H61 . 119.1    no
C7 . C6 . H61 . 120.0    no
C6 . C7 . C8 . 117.0(2)    yes
C6 . C7 . H71 . 122.1    no
C8 . C7 . H71 . 120.9    no
C3 . C8 . C7 . 122.78(18)    yes
C3 . C8 . S9 . 107.21(12)    yes
C7 . C8 . S9 . 130.01(16)    yes
C8 . S9 . N1 . 96.13(8)    yes
C8 . S9 . O10 . 111.10(12)    yes
N1 . S9 . O10 . 108.67(10)    yes
C8 . S9 . O11 . 110.12(9)    yes
N1 . S9 . O11 . 109.85(11)    yes
O10 . S9 . O11 . 118.64(13)    yes
C2 . O12 . C13 . 117.85(14)    yes
O12 . C13 . C14 . 107.82(14)    yes
O12 . C13 . C26 . 107.01(17)    yes
C14 . C13 . C26 . 114.22(15)    yes
O12 . C13 . H131 . 107.6    no
C14 . C13 . H131 . 109.1    no
C26 . C13 . H131 . 110.8    no
C13 . C14 . C15 . 113.50(15)    yes
C13 . C14 . C16 . 116.16(14)    yes
C15 . C14 . C16 . 59.42(11)    yes
C13 . C14 . C27 . 116.76(16)    yes
C15 . C14 . C27 . 119.92(15)    yes
C16 . C14 . C27 . 118.73(14)    yes
C14 . C15 . C16 . 60.95(10)    yes
C14 . C15 . H151 . 117.9    no
C16 . C15 . H151 . 116.9    no
C14 . C15 . H152 . 119.0    no
C16 . C15 . H152 . 117.2    no
H151 . C15 . H152 . 114.5    no
C14 . C16 . C15 . 59.63(11)    yes
C14 . C16 . C17 . 119.32(13)    yes
C15 . C16 . C17 . 117.38(14)    yes
C14 . C16 . H161 . 116.9    no
C15 . C16 . H161 . 115.6    no
C17 . C16 . H161 . 116.1    no
C16 . C17 . O18 . 120.42(14)    yes
C16 . C17 . N19 . 117.92(14)    yes
O18 . C17 . N19 . 121.66(16)    yes
C17 . N19 . C20 . 119.99(14)    yes
C17 . N19 . C23 . 122.93(14)    yes
C20 . N19 . C23 . 117.07(13)    yes
N19 . C20 . C21 . 112.45(17)    yes
N19 . C20 . C22 . 112.05(18)    yes
C21 . C20 . C22 . 112.57(19)    yes
N19 . C20 . H201 . 105.4    no
C21 . C20 . H201 . 108.9    no
C22 . C20 . H201 . 104.9    no
C20 . C21 . H211 . 109.4    no
C20 . C21 . H212 . 110.9    no
H211 . C21 . H212 . 109.7    no
C20 . C21 . H213 . 108.9    no
H211 . C21 . H213 . 108.5    no
H212 . C21 . H213 . 109.3    no
C20 . C22 . H221 . 107.5    no
C20 . C22 . H222 . 107.6    no
H221 . C22 . H222 . 112.7    no
C20 . C22 . H223 . 110.3    no
H221 . C22 . H223 . 109.7    no
H222 . C22 . H223 . 108.9    no
N19 . C23 . C24 . 111.12(18)    yes
N19 . C23 . C25 . 111.71(17)    yes
C24 . C23 . C25 . 112.73(18)    yes
N19 . C23 . H231 . 106.3    no
C24 . C23 . H231 . 106.3    no
C25 . C23 . H231 . 108.4    no
C23 . C24 . H241 . 107.6    no
C23 . C24 . H242 . 109.3    no
H241 . C24 . H242 . 110.5    no
C23 . C24 . H243 . 109.4    no
H241 . C24 . H243 . 109.3    no
H242 . C24 . H243 . 110.7    no
C23 . C25 . H251 . 107.5    no
C23 . C25 . H252 . 110.9    no
H251 . C25 . H252 . 109.3    no
C23 . C25 . H253 . 111.2    no
H251 . C25 . H253 . 108.2    no
H252 . C25 . H253 . 109.6    no
C13 . C26 . H262 . 108.1    no
C13 . C26 . H261 . 110.0    no
H262 . C26 . H261 . 110.9    no
C13 . C26 . H263 . 107.4    no
H262 . C26 . H263 . 109.9    no
H261 . C26 . H263 . 110.5    no
C14 . C27 . H272 . 109.8    no
C14 . C27 . H271 . 109.0    no
H272 . C27 . H271 . 109.9    no
C14 . C27 . H273 . 110.6    no
H272 . C27 . H273 . 109.0    no
H271 . C27 . H273 . 108.6    no
loop_
 _geom_hbond_atom_site_label_D
 _geom_hbond_site_symmetry_D
 _geom_hbond_atom_site_label_H
 _geom_hbond_site_symmetry_H
 _geom_hbond_atom_site_label_A
 _geom_hbond_site_symmetry_A
 _geom_hbond_angle_DHA
 _geom_hbond_distance_DH
 _geom_hbond_distance_HA
 _geom_hbond_distance_DA
 _geom_hbond_publ_flag
C7 . H71 . O18 1_455 178 0.92 2.48 3.407(3)    yes
C13 . H131 . O11 2_567 152 1.00 2.45 3.365(3)    yes


_iucr_refine_instructions_details
;
#
# Punched on 25/02/22 at 12:43:33
#
#LIST     12                                                                    
BLOCK SCALE X'S  U'S 
RIDE C   (   4,X'S) H   (  41,X'S) 
RIDE C   (   5,X'S) H   (  51,X'S) 
RIDE C   (   6,X'S) H   (  61,X'S) 
RIDE C   (   7,X'S) H   (  71,X'S) 
RIDE C   (  13,X'S) H   ( 131,X'S) 
RIDE C   (  15,X'S) H   ( 151,X'S) H   ( 152,X'S) 
RIDE C   (  16,X'S) H   ( 161,X'S) 
RIDE C   (  20,X'S) H   ( 201,X'S) 
RIDE C   (  21,X'S) H   ( 211,X'S) H   ( 212,X'S) H   ( 213,X'S) 
RIDE C   (  22,X'S) H   ( 221,X'S) H   ( 222,X'S) H   ( 223,X'S) 
RIDE C   (  23,X'S) H   ( 231,X'S) 
RIDE C   (  24,X'S) H   ( 241,X'S) H   ( 242,X'S) H   ( 243,X'S) 
RIDE C   (  25,X'S) H   ( 251,X'S) H   ( 252,X'S) H   ( 253,X'S) 
RIDE C   (  26,X'S) H   ( 262,X'S) H   ( 261,X'S) H   ( 263,X'S) 
RIDE C   (  27,X'S) H   ( 272,X'S) H   ( 271,X'S) H   ( 273,X'S) 
END                                                                             
#
# Punched on 25/02/22 at 12:43:33
#
#LIST     16                                                                    
NO 
REM   HREST   START (DO NOT REMOVE THIS LINE) 
REM   HREST   END (DO NOT REMOVE THIS LINE) 
END                                                                             
;
 
_refine_special_details
;
?
  Reflections are selected by the following conditions :-
;

# Manually omitted reflections

loop_
_oxford_refln_omitted_index_h
_oxford_refln_omitted_index_k
_oxford_refln_omitted_index_l
_oxford_refln_omitted_flag
_oxford_refln_omitted_details
  -3   5   3  x   .
  -2   6   4  x   .

#==============================================================================
data_2u
#==============================================================================
_audit_creation_date        "2022-01-19"
_audit_creation_method 'CRYSTALS_ver_*****_build_8199 '

_oxford_structure_analysis_title  '7555'
_ccdc_journal_depnumber            '2240519'
_chemical_name_systematic         .
_chemical_melting_point           'not measured'


_cell_length_a                    10.31090(10)
_cell_length_b                    15.87850(10)
_cell_length_c                    12.40960(10)
_cell_angle_alpha                 90
_cell_angle_beta                  94.0629(8)
_cell_angle_gamma                 90
_cell_volume                      2026.61(3)
 
_symmetry_cell_setting            'monoclinic' 
_symmetry_space_group_name_H-M    'P 21/c ' 
_symmetry_space_group_name_Hall   '-P 2ybc'
loop_
 _symmetry_equiv_pos_as_xyz
 'x,y,z'
 '-x,-y,-z'
 'x,-y+1/2,z+1/2'
 '-x,y+1/2,-z+1/2'

loop_
_atom_type_symbol
_atom_type_scat_dispersion_real
_atom_type_scat_dispersion_imag
_atom_type_scat_Cromer_Mann_a1
_atom_type_scat_Cromer_Mann_b1
_atom_type_scat_Cromer_Mann_a2
_atom_type_scat_Cromer_Mann_b2
_atom_type_scat_Cromer_Mann_a3
_atom_type_scat_Cromer_Mann_b3
_atom_type_scat_Cromer_Mann_a4
_atom_type_scat_Cromer_Mann_b4
_atom_type_scat_Cromer_Mann_c
_atom_type_scat_source  
 C       0.0181   0.0091   2.3100  20.8439   1.0200  10.2075   1.5886   0.5687
   0.8650  51.6512   0.2156 'International Tables Vol C 4.2.6.8 and 6.1.1.4'
 H       0.0000   0.0000   0.4930  10.5109   0.3229  26.1257   0.1402   3.1424
   0.0408  57.7998   0.0030 'International Tables Vol C 4.2.6.8 and 6.1.1.4'
 N       0.0311   0.0180  12.2126   0.0057   3.1322   9.8933   2.0125  28.9975
   1.1663   0.5826 -11.5290 'International Tables Vol C 4.2.6.8 and 6.1.1.4'
 O       0.0492   0.0322   3.0485  13.2771   2.2868   5.7011   1.5463   0.3239
   0.8670  32.9089   0.2508 'International Tables Vol C 4.2.6.8 and 6.1.1.4'
 S       0.3331   0.5567   6.9053   1.4679   5.2034  22.2151   1.4379   0.2536
   1.5863  56.1720   0.8669 'International Tables Vol C 4.2.6.8 and 6.1.1.4'
 
 
_cell_formula_units_Z                    4

# Given Formula = C20 H28 N2 O4 S1 
# Dc =      1.29 Fooo =    840.00 Mu =     16.48 M =    392.52
# Found Formula = C20 H28 N2 O4 S1 
# Dc =      1.29 FOOO =    840.00 Mu =     16.48 M =    392.52

_chemical_formula_sum             'C20 H28 N2 O4 S'
_chemical_formula_moiety          'C20 H28 N2 O4 S'
_chemical_compound_source                .
_chemical_formula_weight            392.52
 
 
_cell_measurement_reflns_used        10611
_cell_measurement_theta_min             4.27
_cell_measurement_theta_max            76.15
_cell_measurement_temperature          150
 
_exptl_crystal_description        'block' 
_exptl_crystal_colour             'clear_pale_colourless' 
_exptl_crystal_size_min           0.10 
_exptl_crystal_size_mid           0.20 
_exptl_crystal_size_max           0.22 
 
_exptl_crystal_density_diffrn     1.286 
_exptl_crystal_density_meas       'not measured' 
_exptl_crystal_density_method     'not measured' 
# Non-dispersive F(000): 
_exptl_crystal_F_000              840 
_exptl_absorpt_coefficient_mu     1.648 
 
# Sheldrick geometric approximatio 0.72 0.85 
_exptl_absorpt_correction_type    multi-scan 
_exptl_absorpt_process_details 
; 
 CrysAlisPro (Rigaku Oxford Diffraction, 2017) 
; 
_exptl_absorpt_correction_T_min   0.75 
_exptl_absorpt_correction_T_max   0.85 
_diffrn_measurement_device_type   'Oxford Diffraction SuperNova' 
_diffrn_measurement_device        'Area' 
_diffrn_radiation_monochromator   'focussing mirrors' 
_diffrn_radiation_type            'Cu K\a'
_diffrn_radiation_wavelength           1.54184
_diffrn_measurement_method        \w 
 
# If a reference occurs more than once, delete the author 
# and date from subsequent references. 
_computing_data_collection        'SuperNova, (Oxford Diffraction, 2010)' 
_computing_cell_refinement 
; 
 CrysAlisPro (Rigaku Oxford Diffraction, 2017) 
; 
_computing_data_reduction 
; 
 CrysAlisPro (Rigaku Oxford Diffraction, 2017) 
; 
_computing_structure_solution     'Superflip (Palatinus & Chapuis, 2007)' 
_computing_structure_refinement   'CRYSTALS (Betteridge et al., 2003)' 
_computing_publication_material   'CRYSTALS (Betteridge et al., 2003)' 
_computing_molecular_graphics     'CAMERON (Watkin et al., 1996)' 
 
_diffrn_standards_interval_time   . 
_diffrn_standards_interval_count  . 
_diffrn_standards_number          0 
_diffrn_standards_decay_%         . 
 
_diffrn_ambient_temperature        150
_diffrn_reflns_number             14443 
_diffrn_reflns_av_unetI/netI      0.028 
_reflns_number_total              4194 
_diffrn_reflns_av_R_equivalents   0.021 
_diffrn_reflns_av_sigmaI/netI     0.0286
# Number of reflections with Friedels Law is 4194 
# Theoretical number of reflections is about 8470 
 
_diffrn_reflns_theta_min          4.299 
_diffrn_reflns_theta_max          76.068 
_diffrn_measured_fraction_theta_max 0.994 
 
_diffrn_reflns_theta_full         74.547 
_diffrn_measured_fraction_theta_full 0.998 
 
 
_diffrn_reflns_limit_h_min        -12 
_diffrn_reflns_limit_h_max        12 
_diffrn_reflns_limit_k_min        -18 
_diffrn_reflns_limit_k_max        19 
_diffrn_reflns_limit_l_min        -15 
_diffrn_reflns_limit_l_max        13 
_reflns_limit_h_min               -12 
_reflns_limit_h_max               12 
_reflns_limit_k_min               0 
_reflns_limit_k_max               19 
_reflns_limit_l_min               0 
_reflns_limit_l_max               15 
 
_oxford_diffrn_Wilson_B_factor    1.84 
_oxford_diffrn_Wilson_scale       0.03 
 
_atom_sites_solution_primary      other  #heavy,direct,difmap,geom,iterative
# _atom_sites_solution_secondary  difmap
_atom_sites_solution_hydrogens    difmap
 
_refine_diff_density_min          -0.35 
_refine_diff_density_max          0.34 
 
 
# The current dictionary definitions do not cover the 
# situation where the reflections used for refinement were 
# selected by a user-defined sigma threshold 
 
# Explicitly named reflections are ALWAYS excluded from R&wR 
 
# The values actually used during refinement 
# These are labelled "all" for compatibility with PLATON 
_oxford_refine_reflns_threshold_expression       I>-3.0\s(I)
_refine_ls_number_restraints      0 
_refine_ls_number_parameters      245 
_refine_ls_number_reflns          4194 
_refine_ls_R_factor_ref           0.0310 
_refine_ls_wR_factor_ref          0.0792 
_refine_ls_goodness_of_fit_ref    1.0019 
_refine_ls_shift/su_max           0.0012490 
_refine_ls_shift/su_mean          0.0000697 
 
 
# Computed with I/sigma = -10 
_reflns_number_all                4194 
_refine_ls_R_factor_all           0.0310 
_refine_ls_wR_factor_all          0.0792 
 
# Computed with I/sigma = +2 a la SHELX 
_reflns_threshold_expression                I>2.0\s(I)
_reflns_number_gt                 3981 
_refine_ls_R_factor_gt            0.0298 
_refine_ls_wR_factor_gt           0.0781 
 
 
_refine_ls_structure_factor_coef  Fsqd 
_refine_ls_matrix_type            full
_refine_ls_hydrogen_treatment     constr         #undef, noref, refall,
                                                 # refxyz, refU, constr or mixed
_refine_ls_weighting_scheme       calc 
_refine_ls_weighting_details 
;
 Method= Modified Sheldrick 
 w=1/[\s^2^(F^2^) + ( 0.04P)^2^ + 0.62P] 
 ,where P=(max(Fo^2^,0) + 2Fc^2^)/3 
;
# Insert your own references if required - in alphabetical order 
_publ_section_references 
; 
Betteridge, P.W., Carruthers, J.R., Cooper, R.I., 
Prout, K. & Watkin, D.J. (2003). J. Appl. Cryst. 36, 1487. 
 
Larson, A.C. (1970) Crystallographic Computing, Ed Ahmed, F.R., 
Munksgaard, Copenhagen, 291-294. 
 
Oxford Diffraction, (2010). Supernova User Manual. 
 
Palatinus, L. & Chapuis, G. (2007). J. Appl. Cryst. 40, 786-790. 
 
Rigaku Oxford Diffraction (2017). CrysAlisPro. 
 
Watkin, D.J., Prout, C.K. & Pearce, L.J. (1996). CAMERON, Chemical 
Crystallography Laboratory, Oxford, UK. 
; 

# Uequiv = arithmetic mean of Ui i.e. Ueqiv = (U1+U2+U3)/3

# Replace last . with number of unfound hydrogen atoms attached to an atom.

# ..._refinement_flags_... 
# . no refinement constraints           S special position constraint on site
# G rigid group refinement of site      R riding atom
# D distance or angle restraint on site T thermal displacement constraints
# U Uiso or Uij restraint (rigid bond)  P partial occupancy constraint


loop_
_atom_site_label
_atom_site_type_symbol
_atom_site_fract_x
_atom_site_fract_y
_atom_site_fract_z
_atom_site_U_iso_or_equiv
_atom_site_occupancy
_atom_site_adp_type
_atom_site_refinement_flags_posn
_atom_site_refinement_flags_adp
_atom_site_refinement_flags_occupancy
_atom_site_disorder_assembly
_atom_site_disorder_group
_atom_site_attached_hydrogens
O1 O 0.90194(8) 0.46304(6) 0.89102(6) 0.0273 1.0000 Uani . . . . . . 
C2 C 0.97409(10) 0.43802(7) 0.82528(8) 0.0203 1.0000 Uani . . . . . . 
C3 C 1.10270(10) 0.39688(7) 0.84943(9) 0.0206 1.0000 Uani . . . . . . 
C4 C 1.15947(11) 0.37773(7) 0.95105(9) 0.0256 1.0000 Uani . . . . . . 
C5 C 1.27626(12) 0.33353(8) 0.95727(10) 0.0309 1.0000 Uani . . . . . . 
C6 C 1.33530(12) 0.31055(8) 0.86438(11) 0.0324 1.0000 Uani . . . . . . 
C7 C 1.28097(11) 0.33156(8) 0.76175(10) 0.0284 1.0000 Uani . . . . . . 
C8 C 1.16383(10) 0.37466(7) 0.75780(9) 0.0217 1.0000 Uani . . . . . . 
S9 S 1.07371(2) 0.413285(17) 0.64344(2) 0.0208 1.0000 Uani . . . . . . 
N10 N 0.94717(8) 0.44061(6) 0.71391(7) 0.0201 1.0000 Uani . . . . . . 
C11 C 0.82912(10) 0.47633(7) 0.65351(8) 0.0205 1.0000 Uani . . . . . . 
C12 C 0.70847(10) 0.42173(6) 0.66182(8) 0.0190 1.0000 Uani . . . . . . 
C13 C 0.61833(11) 0.42243(7) 0.56030(9) 0.0248 1.0000 Uani . . . . . . 
C14 C 0.69901(10) 0.34538(6) 0.58752(8) 0.0197 1.0000 Uani . . . . . . 
C15 C 0.63069(10) 0.26655(7) 0.62119(8) 0.0204 1.0000 Uani . . . . . . 
O16 O 0.51269(8) 0.25717(5) 0.60000(7) 0.0282 1.0000 Uani . . . . . . 
N17 N 0.70528(9) 0.20725(6) 0.67398(7) 0.0208 1.0000 Uani . . . . . . 
C18 C 0.84347(10) 0.22173(7) 0.70837(9) 0.0214 1.0000 Uani . . . . . . 
C19 C 0.86987(12) 0.21029(7) 0.83014(9) 0.0269 1.0000 Uani . . . . . . 
C20 C 0.93168(12) 0.16761(9) 0.64397(10) 0.0329 1.0000 Uani . . . . . . 
C21 C 0.65199(11) 0.12264(7) 0.69569(9) 0.0255 1.0000 Uani . . . . . . 
C22 C 0.54414(13) 0.12583(8) 0.77355(11) 0.0334 1.0000 Uani . . . . . . 
C23 C 0.61219(14) 0.07556(8) 0.59117(11) 0.0349 1.0000 Uani . . . . . . 
O24 O 1.03484(8) 0.34959(6) 0.56644(7) 0.0302 1.0000 Uani . . . . . . 
O25 O 1.13443(8) 0.48733(6) 0.60372(7) 0.0301 1.0000 Uani . . . . . . 
C26 C 0.80836(12) 0.56850(7) 0.68234(11) 0.0288 1.0000 Uani . . . . . . 
C27 C 0.64818(11) 0.41490(7) 0.76919(9) 0.0242 1.0000 Uani . . . . . . 
H41 H 1.1203 0.3953 1.0131 0.0321 1.0000 Uiso R . . . . . 
H51 H 1.3161 0.3198 1.0244 0.0376 1.0000 Uiso R . . . . . 
H61 H 1.4144 0.2799 0.8705 0.0392 1.0000 Uiso R . . . . . 
H71 H 1.3222 0.3182 0.6984 0.0347 1.0000 Uiso R . . . . . 
H111 H 0.8505 0.4748 0.5780 0.0231 1.0000 Uiso R . . . . . 
H131 H 0.6416 0.4554 0.4988 0.0307 1.0000 Uiso R . . . . . 
H132 H 0.5251 0.4174 0.5657 0.0288 1.0000 Uiso R . . . . . 
H141 H 0.7717 0.3361 0.5465 0.0233 1.0000 Uiso R . . . . . 
H181 H 0.8607 0.2811 0.6923 0.0246 1.0000 Uiso R . . . . . 
H191 H 0.9596 0.2274 0.8514 0.0394 1.0000 Uiso R . . . . . 
H192 H 0.8100 0.2453 0.8687 0.0394 1.0000 Uiso R . . . . . 
H193 H 0.8570 0.1522 0.8512 0.0389 1.0000 Uiso R . . . . . 
H201 H 1.0215 0.1830 0.6633 0.0475 1.0000 Uiso R . . . . . 
H202 H 0.9203 0.1085 0.6590 0.0471 1.0000 Uiso R . . . . . 
H203 H 0.9131 0.1766 0.5669 0.0484 1.0000 Uiso R . . . . . 
H211 H 0.7253 0.0915 0.7313 0.0303 1.0000 Uiso R . . . . . 
H221 H 0.5251 0.0677 0.7942 0.0498 1.0000 Uiso R . . . . . 
H222 H 0.5719 0.1583 0.8380 0.0494 1.0000 Uiso R . . . . . 
H223 H 0.4664 0.1520 0.7386 0.0494 1.0000 Uiso R . . . . . 
H231 H 0.5895 0.0191 0.6084 0.0515 1.0000 Uiso R . . . . . 
H232 H 0.6859 0.0745 0.5472 0.0510 1.0000 Uiso R . . . . . 
H233 H 0.5399 0.1031 0.5518 0.0504 1.0000 Uiso R . . . . . 
H262 H 0.7327 0.5896 0.6409 0.0423 1.0000 Uiso R . . . . . 
H261 H 0.8839 0.6020 0.6667 0.0421 1.0000 Uiso R . . . . . 
H263 H 0.7945 0.5751 0.7583 0.0413 1.0000 Uiso R . . . . . 
H272 H 0.5639 0.3889 0.7596 0.0354 1.0000 Uiso R . . . . . 
H271 H 0.7022 0.3819 0.8214 0.0352 1.0000 Uiso R . . . . . 
H273 H 0.6374 0.4708 0.8016 0.0356 1.0000 Uiso R . . . . . 
loop_
_atom_site_aniso_label
_atom_site_aniso_U_11
_atom_site_aniso_U_22
_atom_site_aniso_U_33
_atom_site_aniso_U_23
_atom_site_aniso_U_13
_atom_site_aniso_U_12
O1 0.0218(4) 0.0379(5) 0.0225(4) -0.0052(3) 0.0030(3) 0.0038(3) 
C2 0.0177(5) 0.0220(5) 0.0209(5) -0.0006(4) 0.0001(4) -0.0015(4) 
C3 0.0165(5) 0.0216(5) 0.0235(5) 0.0013(4) 0.0007(4) -0.0018(4) 
C4 0.0215(5) 0.0318(6) 0.0233(5) 0.0038(4) -0.0004(4) -0.0023(4) 
C5 0.0238(6) 0.0349(6) 0.0331(6) 0.0093(5) -0.0052(5) -0.0007(5) 
C6 0.0203(5) 0.0315(6) 0.0448(7) 0.0038(5) -0.0017(5) 0.0055(4) 
C7 0.0201(5) 0.0307(6) 0.0349(6) -0.0021(5) 0.0045(4) 0.0021(4) 
C8 0.0184(5) 0.0227(5) 0.0239(5) 0.0008(4) 0.0013(4) -0.0016(4) 
S9 0.01768(14) 0.02641(15) 0.01864(14) 0.00003(9) 0.00288(9) -0.00146(9) 
N10 0.0156(4) 0.0258(4) 0.0190(4) -0.0002(3) 0.0009(3) 0.0015(3) 
C11 0.0183(5) 0.0217(5) 0.0208(5) 0.0029(4) -0.0017(4) -0.0002(4) 
C12 0.0167(5) 0.0179(5) 0.0220(5) 0.0003(4) -0.0011(4) 0.0012(4) 
C13 0.0219(5) 0.0228(5) 0.0284(6) 0.0042(4) -0.0073(4) 0.0010(4) 
C14 0.0192(5) 0.0209(5) 0.0186(5) 0.0002(4) -0.0021(4) 0.0010(4) 
C15 0.0206(5) 0.0203(5) 0.0199(5) -0.0034(4) -0.0013(4) 0.0007(4) 
O16 0.0192(4) 0.0259(4) 0.0382(5) -0.0005(3) -0.0063(3) -0.0016(3) 
N17 0.0190(4) 0.0177(4) 0.0252(4) 0.0006(3) -0.0009(3) -0.0003(3) 
C18 0.0179(5) 0.0212(5) 0.0249(5) 0.0025(4) -0.0007(4) 0.0020(4) 
C19 0.0289(6) 0.0257(5) 0.0252(5) 0.0018(4) -0.0042(4) 0.0016(4) 
C20 0.0270(6) 0.0393(7) 0.0326(6) 0.0008(5) 0.0035(5) 0.0121(5) 
C21 0.0271(5) 0.0178(5) 0.0311(6) 0.0013(4) -0.0014(4) -0.0022(4) 
C22 0.0346(6) 0.0305(6) 0.0354(6) 0.0033(5) 0.0052(5) -0.0078(5) 
C23 0.0413(7) 0.0234(6) 0.0396(7) -0.0072(5) -0.0017(6) -0.0028(5) 
O24 0.0276(4) 0.0387(5) 0.0244(4) -0.0097(3) 0.0038(3) -0.0027(3) 
O25 0.0285(4) 0.0345(5) 0.0278(4) 0.0074(3) 0.0054(3) -0.0053(3) 
C26 0.0249(6) 0.0203(5) 0.0406(7) 0.0019(5) -0.0024(5) -0.0016(4) 
C27 0.0212(5) 0.0250(5) 0.0268(5) -0.0028(4) 0.0051(4) -0.0009(4) 

_refine_ls_extinction_coef 48(4) 
_refine_ls_extinction_method 
    'Larson (1970), Equation 22'
_oxford_refine_ls_scale 6.21(12) 
loop_
 _geom_bond_atom_site_label_1
 _geom_bond_site_symmetry_1
 _geom_bond_atom_site_label_2
 _geom_bond_site_symmetry_2
 _geom_bond_distance
 _geom_bond_publ_flag
O1 . C2 . 1.2095(14)    yes
C2 . C3 . 1.4895(14)    yes
C2 . N10 . 1.3910(14)    yes
C3 . C4 . 1.3859(15)    yes
C3 . C8 . 1.3843(15)    yes
C4 . C5 . 1.3912(17)    yes
C4 . H41 . 0.937    no
C5 . C6 . 1.3899(19)    yes
C5 . H51 . 0.929    no
C6 . C7 . 1.3951(18)    yes
C6 . H61 . 0.948    no
C7 . C8 . 1.3860(16)    yes
C7 . H71 . 0.944    no
C8 . S9 . 1.7512(11)    yes
S9 . N10 . 1.6784(9)    yes
S9 . O24 . 1.4291(8)    yes
S9 . O25 . 1.4356(9)    yes
N10 . C11 . 1.4953(13)    yes
C11 . C12 . 1.5258(14)    yes
C11 . C26 . 1.5253(15)    yes
C11 . H111 . 0.978    no
C12 . C13 . 1.5117(14)    yes
C12 . C14 . 1.5220(14)    yes
C12 . C27 . 1.5135(15)    yes
C13 . C14 . 1.5043(14)    yes
C13 . H131 . 0.970    no
C13 . H132 . 0.971    no
C14 . C15 . 1.5098(14)    yes
C14 . H141 . 0.947    no
C15 . O16 . 1.2355(14)    yes
C15 . N17 . 1.3549(14)    yes
N17 . C18 . 1.4762(13)    yes
N17 . C21 . 1.4835(13)    yes
C18 . C19 . 1.5271(15)    yes
C18 . C20 . 1.5191(15)    yes
C18 . H181 . 0.983    no
C19 . H191 . 0.982    no
C19 . H192 . 0.980    no
C19 . H193 . 0.970    no
C20 . H201 . 0.972    no
C20 . H202 . 0.966    no
C20 . H203 . 0.973    no
C21 . C22 . 1.5247(17)    yes
C21 . C23 . 1.5277(16)    yes
C21 . H211 . 0.981    no
C22 . H221 . 0.982    no
C22 . H222 . 0.977    no
C22 . H223 . 0.977    no
C23 . H231 . 0.955    no
C23 . H232 . 0.967    no
C23 . H233 . 0.966    no
C26 . H262 . 0.963    no
C26 . H261 . 0.974    no
C26 . H263 . 0.969    no
C27 . H272 . 0.962    no
C27 . H271 . 0.976    no
C27 . H273 . 0.984    no
loop_
 _geom_angle_atom_site_label_1
 _geom_angle_site_symmetry_1
 _geom_angle_atom_site_label_2
 _geom_angle_site_symmetry_2
 _geom_angle_atom_site_label_3
 _geom_angle_site_symmetry_3
 _geom_angle
 _geom_angle_publ_flag
O1 . C2 . C3 . 126.15(10)    yes
O1 . C2 . N10 . 124.85(10)    yes
C3 . C2 . N10 . 108.97(9)    yes
C2 . C3 . C4 . 126.29(10)    yes
C2 . C3 . C8 . 113.40(9)    yes
C4 . C3 . C8 . 120.26(10)    yes
C3 . C4 . C5 . 117.99(11)    yes
C3 . C4 . H41 . 120.2    no
C5 . C4 . H41 . 121.8    no
C4 . C5 . C6 . 120.98(11)    yes
C4 . C5 . H51 . 119.7    no
C6 . C5 . H51 . 119.4    no
C5 . C6 . C7 . 121.55(11)    yes
C5 . C6 . H61 . 119.6    no
C7 . C6 . H61 . 118.9    no
C6 . C7 . C8 . 116.29(11)    yes
C6 . C7 . H71 . 122.1    no
C8 . C7 . H71 . 121.6    no
C7 . C8 . C3 . 122.90(10)    yes
C7 . C8 . S9 . 127.77(9)    yes
C3 . C8 . S9 . 109.28(8)    yes
C8 . S9 . N10 . 93.19(5)    yes
C8 . S9 . O24 . 113.68(5)    yes
N10 . S9 . O24 . 109.86(5)    yes
C8 . S9 . O25 . 110.23(5)    yes
N10 . S9 . O25 . 109.95(5)    yes
O24 . S9 . O25 . 117.29(5)    yes
C2 . N10 . S9 . 113.72(7)    yes
C2 . N10 . C11 . 127.40(9)    yes
S9 . N10 . C11 . 118.17(7)    yes
N10 . C11 . C12 . 112.91(8)    yes
N10 . C11 . C26 . 111.66(9)    yes
C12 . C11 . C26 . 113.62(9)    yes
N10 . C11 . H111 . 103.9    no
C12 . C11 . H111 . 106.9    no
C26 . C11 . H111 . 107.0    no
C11 . C12 . C13 . 113.30(9)    yes
C11 . C12 . C14 . 115.41(9)    yes
C13 . C12 . C14 . 59.45(7)    yes
C11 . C12 . C27 . 119.21(9)    yes
C13 . C12 . C27 . 117.88(9)    yes
C14 . C12 . C27 . 117.61(9)    yes
C12 . C13 . C14 . 60.61(7)    yes
C12 . C13 . H131 . 119.2    no
C14 . C13 . H131 . 116.9    no
C12 . C13 . H132 . 119.7    no
C14 . C13 . H132 . 116.9    no
H131 . C13 . H132 . 113.6    no
C12 . C14 . C13 . 59.93(7)    yes
C12 . C14 . C15 . 120.25(9)    yes
C13 . C14 . C15 . 118.36(9)    yes
C12 . C14 . H141 . 115.5    no
C13 . C14 . H141 . 116.9    no
C15 . C14 . H141 . 115.0    no
C14 . C15 . O16 . 120.85(10)    yes
C14 . C15 . N17 . 116.74(9)    yes
O16 . C15 . N17 . 122.40(10)    yes
C15 . N17 . C18 . 122.33(9)    yes
C15 . N17 . C21 . 120.82(9)    yes
C18 . N17 . C21 . 116.81(9)    yes
N17 . C18 . C19 . 111.61(9)    yes
N17 . C18 . C20 . 111.18(9)    yes
C19 . C18 . C20 . 112.46(9)    yes
N17 . C18 . H181 . 106.0    no
C19 . C18 . H181 . 107.1    no
C20 . C18 . H181 . 108.2    no
C18 . C19 . H191 . 109.4    no
C18 . C19 . H192 . 110.0    no
H191 . C19 . H192 . 109.1    no
C18 . C19 . H193 . 111.2    no
H191 . C19 . H193 . 109.5    no
H192 . C19 . H193 . 107.7    no
C18 . C20 . H201 . 108.9    no
C18 . C20 . H202 . 111.3    no
H201 . C20 . H202 . 108.9    no
C18 . C20 . H203 . 110.6    no
H201 . C20 . H203 . 108.9    no
H202 . C20 . H203 . 108.3    no
N17 . C21 . C22 . 112.40(9)    yes
N17 . C21 . C23 . 111.69(10)    yes
C22 . C21 . C23 . 112.97(10)    yes
N17 . C21 . H211 . 104.7    no
C22 . C21 . H211 . 107.7    no
C23 . C21 . H211 . 106.7    no
C21 . C22 . H221 . 107.6    no
C21 . C22 . H222 . 110.6    no
H221 . C22 . H222 . 109.6    no
C21 . C22 . H223 . 110.2    no
H221 . C22 . H223 . 110.0    no
H222 . C22 . H223 . 108.8    no
C21 . C23 . H231 . 109.0    no
C21 . C23 . H232 . 108.3    no
H231 . C23 . H232 . 108.9    no
C21 . C23 . H233 . 111.0    no
H231 . C23 . H233 . 110.2    no
H232 . C23 . H233 . 109.4    no
C11 . C26 . H262 . 109.2    no
C11 . C26 . H261 . 110.5    no
H262 . C26 . H261 . 109.4    no
C11 . C26 . H263 . 111.4    no
H262 . C26 . H263 . 108.2    no
H261 . C26 . H263 . 108.0    no
C12 . C27 . H272 . 110.2    no
C12 . C27 . H271 . 111.8    no
H272 . C27 . H271 . 108.7    no
C12 . C27 . H273 . 111.1    no
H272 . C27 . H273 . 108.0    no
H271 . C27 . H273 . 106.8    no
loop_
 _geom_hbond_atom_site_label_D
 _geom_hbond_site_symmetry_D
 _geom_hbond_atom_site_label_H
 _geom_hbond_site_symmetry_H
 _geom_hbond_atom_site_label_A
 _geom_hbond_site_symmetry_A
 _geom_hbond_angle_DHA
 _geom_hbond_distance_DH
 _geom_hbond_distance_HA
 _geom_hbond_distance_DA
 _geom_hbond_publ_flag
C4 . H41 . O1 2_767 134 0.94 2.56 3.2880(16)    yes
C5 . H51 . O16 3_655 139 0.93 2.49 3.2469(16)    yes
C7 . H71 . O16 1_655 152 0.94 2.57 3.4369(16)    yes
C11 . H111 . O25 2_766 161 0.98 2.35 3.2914(16)    yes


_iucr_refine_instructions_details
;
#
# Punched on 19/01/22 at 15:02:00
#
#LIST     12                                                                    
BLOCK SCALE X'S  U'S 
CONT EXTPARAM 
RIDE C   (   4,X'S) H   (  41,X'S) 
RIDE C   (   5,X'S) H   (  51,X'S) 
RIDE C   (   6,X'S) H   (  61,X'S) 
RIDE C   (   7,X'S) H   (  71,X'S) 
RIDE C   (  11,X'S) H   ( 111,X'S) 
RIDE C   (  13,X'S) H   ( 131,X'S) H   ( 132,X'S) 
RIDE C   (  14,X'S) H   ( 141,X'S) 
RIDE C   (  18,X'S) H   ( 181,X'S) 
RIDE C   (  19,X'S) H   ( 191,X'S) H   ( 192,X'S) H   ( 193,X'S) 
RIDE C   (  20,X'S) H   ( 201,X'S) H   ( 202,X'S) H   ( 203,X'S) 
RIDE C   (  21,X'S) H   ( 211,X'S) 
RIDE C   (  22,X'S) H   ( 221,X'S) H   ( 222,X'S) H   ( 223,X'S) 
RIDE C   (  23,X'S) H   ( 231,X'S) H   ( 232,X'S) H   ( 233,X'S) 
RIDE C   (  26,X'S) H   ( 262,X'S) H   ( 261,X'S) H   ( 263,X'S) 
RIDE C   (  27,X'S) H   ( 272,X'S) H   ( 271,X'S) H   ( 273,X'S) 
END                                                                             
#
# Punched on 19/01/22 at 15:02:00
#
#LIST     16                                                                    
NO 
REM   HREST   START (DO NOT REMOVE THIS LINE) 
REM   HREST   END (DO NOT REMOVE THIS LINE) 
END                                                                             
;
 
_refine_special_details
;
?
  Reflections are selected by the following conditions :-
  Minimum value of SQRTW        is   0.00
  Minimum value of RATIO        is  -3.00
;

#==============================================================================
data_2v
#==============================================================================
_audit_creation_date        "2022-04-06"
_audit_creation_method 'CRYSTALS_ver_*****_build_8199 '

_oxford_structure_analysis_title  'DIA0464\2\ '
_ccdc_journal_depnumber            '2240520'
_chemical_name_systematic         .
_chemical_melting_point           'not measured'

_diffrn_special_details
;
The sample was recrystallised several times and these 
crystals were the best. Attempt to collect data inhouse were made,
but the crystals diffracted too weakly.
Sample was brought to Diamond Light Source, Beamline I19-1 and data 
were collected at 100 K with a pre-set data collection strategy.
;

_refine_special_details
;
Data were weak at high angle.
;

_cell_length_a                    10.9405(2)
_cell_length_b                    14.6165(2)
_cell_length_c                    14.6449(2)
_cell_angle_alpha                 103.7063(13)
_cell_angle_beta                  104.5995(13)
_cell_angle_gamma                 96.1543(13)
_cell_volume                      2166.75(6)
 
_symmetry_cell_setting            'triclinic' 
_symmetry_space_group_name_H-M    'P -1 ' 
_symmetry_space_group_name_Hall   '-P 1' 
loop_
 _symmetry_equiv_pos_as_xyz
 'x,y,z'
 '-x,-y,-z'

loop_
_atom_type_symbol
_atom_type_scat_dispersion_real
_atom_type_scat_dispersion_imag
_atom_type_scat_Cromer_Mann_a1
_atom_type_scat_Cromer_Mann_b1
_atom_type_scat_Cromer_Mann_a2
_atom_type_scat_Cromer_Mann_b2
_atom_type_scat_Cromer_Mann_a3
_atom_type_scat_Cromer_Mann_b3
_atom_type_scat_Cromer_Mann_a4
_atom_type_scat_Cromer_Mann_b4
_atom_type_scat_Cromer_Mann_c
_atom_type_scat_source  
 C       0.0028   0.0015   2.3100  20.8439   1.0200  10.2075   1.5886   0.5687
   0.8650  51.6512   0.2156 'International Tables Vol C 4.2.6.8 and 6.1.1.4'
 H       0.0000   0.0000   0.4930  10.5109   0.3229  26.1257   0.1402   3.1424
   0.0408  57.7998   0.0030 'International Tables Vol C 4.2.6.8 and 6.1.1.4'
 N       0.0056   0.0031  12.2126   0.0057   3.1322   9.8933   2.0125  28.9975
   1.1663   0.5826 -11.5290 'International Tables Vol C 4.2.6.8 and 6.1.1.4'
 O       0.0101   0.0057   3.0485  13.2771   2.2868   5.7011   1.5463   0.3239
   0.8670  32.9089   0.2508 'International Tables Vol C 4.2.6.8 and 6.1.1.4'
 S       0.1187   0.1169   6.9053   1.4679   5.2034  22.2151   1.4379   0.2536
   1.5863  56.1720   0.8669 'International Tables Vol C 4.2.6.8 and 6.1.1.4'
 
 
_cell_formula_units_Z                    4

# Given Formula = C20 H29 N5 O1 S1 
# Dc =      1.19 Fooo =    832.00 Mu =      1.53 M =    387.55
# Found Formula = C20 H29 N5 O1 S1 
# Dc =      1.19 FOOO =    832.00 Mu =      1.53 M =    387.55

_chemical_formula_sum             'C20 H29 N5 O S'
_chemical_formula_moiety          'C20 H29 N5 O S'
_chemical_compound_source                .
_chemical_formula_weight            387.55
 
 
_cell_measurement_reflns_used        22174
_cell_measurement_theta_min             1.71
_cell_measurement_theta_max            36.09
_cell_measurement_temperature          100
 
_exptl_crystal_description        'block' 
_exptl_crystal_colour             'clear_pale_colourless' 
_exptl_crystal_size_min           0.01 
_exptl_crystal_size_mid           0.02 
_exptl_crystal_size_max           0.06 
 
_exptl_crystal_density_diffrn     1.188 
_exptl_crystal_density_meas       'not measured' 
_exptl_crystal_density_method     'not measured' 
# Non-dispersive F(000): 
_exptl_crystal_F_000              832 
_exptl_absorpt_coefficient_mu     0.153 
 
# Sheldrick geometric approximatio 1.00 1.00 
_exptl_absorpt_correction_type    multi-scan 
_exptl_absorpt_process_details 
; 
 CrysAlisPro (Rigaku Oxford Diffraction, 2017) 
; 
_exptl_absorpt_correction_T_min   0.73 
_exptl_absorpt_correction_T_max   1.00 
_diffrn_detector                  
'Photon counting pixel array (area)'
_diffrn_radiation_type            'Synchrotron'
_diffrn_measurement_device        
'Fixed \c 3-circle diffractometer'
_diffrn_measurement_device_type   'Fluid Film Devices'
_diffrn_measurement_method        'shutterless scans'
_diffrn_measurement_specimen_support 'MiTeGen MicroMount'
_diffrn_radiation_source          
'Diamond Light Source Beamline I19-1'
_diffrn_radiation_monochromator   'Silicon 111'
_diffrn_radiation_wavelength           0.68890
 
# If a reference occurs more than once, delete the author 
# and date from subsequent references. 
_computing_data_collection        'GDA, Diamond Light Source'  
_computing_cell_refinement 
; 
 CrysAlisPro (Rigaku Oxford Diffraction, 2017) 
; 
_computing_data_reduction 
; 
 CrysAlisPro (Rigaku Oxford Diffraction, 2017) 
; 
_computing_structure_solution     'Superflip (Palatinus & Chapuis, 2007)' 
_computing_structure_refinement   'CRYSTALS (Betteridge et al., 2003)' 
_computing_publication_material   'CRYSTALS (Betteridge et al., 2003)' 
_computing_molecular_graphics     'CAMERON (Watkin et al., 1996)' 
 
_diffrn_standards_interval_time   . 
_diffrn_standards_interval_count  . 
_diffrn_standards_number          0 
_diffrn_standards_decay_%         . 
 
_diffrn_ambient_temperature        100
_diffrn_reflns_number             43534 
_diffrn_reflns_av_unetI/netI      0.108 
_reflns_number_total              19183 
_diffrn_reflns_av_R_equivalents   0.046 
_diffrn_reflns_av_sigmaI/netI     0.1074
# Number of reflections with Friedels Law is 19183 
# Theoretical number of reflections is about 45393 
 
_diffrn_reflns_theta_min          1.723 
_diffrn_reflns_theta_max          36.090 
_diffrn_measured_fraction_theta_max 0.846 
 
_diffrn_reflns_theta_full         33.622 
_diffrn_measured_fraction_theta_full 0.937 
 
 
_diffrn_reflns_limit_h_min        -18 
_diffrn_reflns_limit_h_max        18 
_diffrn_reflns_limit_k_min        -24 
_diffrn_reflns_limit_k_max        23 
_diffrn_reflns_limit_l_min        -25 
_diffrn_reflns_limit_l_max        24 
_reflns_limit_h_min               -18 
_reflns_limit_h_max               17 
_reflns_limit_k_min               -24 
_reflns_limit_k_max               22 
_reflns_limit_l_min               0 
_reflns_limit_l_max               25 
 
_oxford_diffrn_Wilson_B_factor    1.65 
_oxford_diffrn_Wilson_scale       0.09 
 
_atom_sites_solution_primary      other  #heavy,direct,difmap,geom,iterative
# _atom_sites_solution_secondary  difmap
_atom_sites_solution_hydrogens    difmap
 
_refine_diff_density_min          -0.49 
_refine_diff_density_max          0.59 
 
 
# The current dictionary definitions do not cover the 
# situation where the reflections used for refinement were 
# selected by a user-defined sigma threshold 
 
# Explicitly named reflections are ALWAYS excluded from R&wR 
 
# The values actually used during refinement 
# These are labelled "all" for compatibility with PLATON 
_oxford_refine_reflns_threshold_expression       I>-10.0\s(I)
_refine_ls_number_restraints      0 
_refine_ls_number_parameters      487 
_refine_ls_number_reflns          19183 
_refine_ls_R_factor_ref           0.0703 
_refine_ls_wR_factor_ref          0.0963 
_refine_ls_goodness_of_fit_ref    0.9980 
_refine_ls_shift/su_max           0.0012845 
_refine_ls_shift/su_mean          0.0000706 
 
 
# Computed with I/sigma = -10 
_reflns_number_all                19183 
_refine_ls_R_factor_all           0.0703 
_refine_ls_wR_factor_all          0.0963 
 
# Computed with I/sigma = +2 a la SHELX 
_reflns_threshold_expression                I>2.0\s(I)
_reflns_number_gt                 13680 
_refine_ls_R_factor_gt            0.0471 
_refine_ls_wR_factor_gt           0.0906 
 
 
_refine_ls_structure_factor_coef  Fsqd 
_refine_ls_matrix_type            full
_refine_ls_hydrogen_treatment     constr         #undef, noref, refall,
                                                 # refxyz, refU, constr or mixed
_refine_ls_weighting_scheme       sigma 
_refine_ls_weighting_details 
;
 Method= 
 SQRT(W) = 1/(Data with the key SIGMA(/FO/) in list 6) 
;
# Insert your own references if required - in alphabetical order 
_publ_section_references 
; 
Betteridge, P.W., Carruthers, J.R., Cooper, R.I., 
Prout, K. & Watkin, D.J. (2003). J. Appl. Cryst. 36, 1487. 
 
Oxford Diffraction, (2010). Supernova User Manual. 
 
Palatinus, L. & Chapuis, G. (2007). J. Appl. Cryst. 40, 786-790. 
 
Rigaku Oxford Diffraction (2017). CrysAlisPro. 
 
Watkin, D.J., Prout, C.K. & Pearce, L.J. (1996). CAMERON, Chemical 
Crystallography Laboratory, Oxford, UK. 
; 

# Uequiv = arithmetic mean of Ui i.e. Ueqiv = (U1+U2+U3)/3

# Replace last . with number of unfound hydrogen atoms attached to an atom.

# ..._refinement_flags_... 
# . no refinement constraints           S special position constraint on site
# G rigid group refinement of site      R riding atom
# D distance or angle restraint on site T thermal displacement constraints
# U Uiso or Uij restraint (rigid bond)  P partial occupancy constraint


loop_
_atom_site_label
_atom_site_type_symbol
_atom_site_fract_x
_atom_site_fract_y
_atom_site_fract_z
_atom_site_U_iso_or_equiv
_atom_site_occupancy
_atom_site_adp_type
_atom_site_refinement_flags_posn
_atom_site_refinement_flags_adp
_atom_site_refinement_flags_occupancy
_atom_site_disorder_assembly
_atom_site_disorder_group
_atom_site_attached_hydrogens
S1 S 0.149369(19) 0.637387(15) 0.455242(14) 0.0231 1.0000 Uani . . . . . . 
C2 C 0.01360(7) 0.55064(5) 0.39623(5) 0.0188 1.0000 Uani . . . . . . 
N3 N 0.00646(7) 0.45816(5) 0.35514(5) 0.0230 1.0000 Uani . . . . . . 
N4 N -0.12128(7) 0.42281(5) 0.31243(5) 0.0254 1.0000 Uani . . . . . . 
N5 N -0.18992(7) 0.48809(5) 0.32693(5) 0.0238 1.0000 Uani . . . . . . 
N6 N -0.10639(6) 0.57026(4) 0.38043(4) 0.0185 1.0000 Uani . . . . . . 
C7 C -0.14728(7) 0.66049(5) 0.40333(5) 0.0179 1.0000 Uani . . . . . . 
C8 C -0.22196(7) 0.68974(6) 0.32749(6) 0.0207 1.0000 Uani . . . . . . 
C9 C -0.25958(7) 0.77784(6) 0.34928(6) 0.0226 1.0000 Uani . . . . . . 
C10 C -0.22075(8) 0.83630(6) 0.44454(6) 0.0223 1.0000 Uani . . . . . . 
C11 C -0.14382(9) 0.80707(6) 0.51949(6) 0.0252 1.0000 Uani . . . . . . 
C12 C -0.10771(8) 0.71789(6) 0.49915(6) 0.0235 1.0000 Uani . . . . . . 
C13 C 0.26254(8) 0.58071(6) 0.39563(6) 0.0233 1.0000 Uani . . . . . . 
C14 C 0.32746(9) 0.51514(8) 0.45170(8) 0.0377 1.0000 Uani . . . . . . 
C15 C 0.35466(7) 0.65997(6) 0.38530(6) 0.0228 1.0000 Uani . . . . . . 
C16 C 0.40811(8) 0.63268(6) 0.29989(7) 0.0258 1.0000 Uani . . . . . . 
C17 C 0.30664(7) 0.69528(5) 0.29479(6) 0.0198 1.0000 Uani . . . . . . 
C18 C 0.34547(7) 0.79767(5) 0.29670(5) 0.0197 1.0000 Uani . . . . . . 
O19 O 0.45607(5) 0.82775(4) 0.29802(5) 0.0260 1.0000 Uani . . . . . . 
N20 N 0.25493(6) 0.85428(5) 0.29479(5) 0.0191 1.0000 Uani . . . . . . 
C21 C 0.28382(8) 0.95170(6) 0.28416(6) 0.0228 1.0000 Uani . . . . . . 
C22 C 0.38748(9) 1.01839(6) 0.37169(7) 0.0304 1.0000 Uani . . . . . . 
C23 C 0.31289(9) 0.94963(7) 0.18710(7) 0.0309 1.0000 Uani . . . . . . 
C24 C 0.12590(7) 0.82478(5) 0.30383(5) 0.0192 1.0000 Uani . . . . . . 
C25 C 0.02111(8) 0.81925(6) 0.21057(6) 0.0237 1.0000 Uani . . . . . . 
C26 C 0.10450(8) 0.89024(7) 0.39411(6) 0.0277 1.0000 Uani . . . . . . 
C27 C 0.43986(9) 0.73084(7) 0.47859(7) 0.0333 1.0000 Uani . . . . . . 
S51 S 0.926602(18) 0.310575(14) 0.047695(14) 0.0214 1.0000 Uani . . . . . . 
C52 C 0.93247(7) 0.43261(6) 0.08805(5) 0.0202 1.0000 Uani . . . . . . 
N53 N 1.03432(7) 0.50055(5) 0.13539(5) 0.0263 1.0000 Uani . . . . . . 
N54 N 0.98683(7) 0.58322(5) 0.15695(6) 0.0306 1.0000 Uani . . . . . . 
N55 N 0.86321(7) 0.56848(5) 0.12418(5) 0.0272 1.0000 Uani . . . . . . 
N56 N 0.82602(6) 0.47283(5) 0.07976(5) 0.0196 1.0000 Uani . . . . . . 
C57 C 0.69434(7) 0.42853(5) 0.03908(5) 0.0189 1.0000 Uani . . . . . . 
C58 C 0.65399(7) 0.36688(6) -0.05478(6) 0.0224 1.0000 Uani . . . . . . 
C59 C 0.52619(8) 0.32226(6) -0.09321(6) 0.0250 1.0000 Uani . . . . . . 
C60 C 0.44068(8) 0.34157(6) -0.03852(6) 0.0254 1.0000 Uani . . . . . . 
C61 C 0.48282(8) 0.40407(6) 0.05492(6) 0.0255 1.0000 Uani . . . . . . 
C62 C 0.61052(8) 0.44717(6) 0.09513(6) 0.0226 1.0000 Uani . . . . . . 
C63 C 1.08005(7) 0.30227(6) 0.13051(6) 0.0241 1.0000 Uani . . . . . . 
C64 C 1.18979(9) 0.31685(9) 0.08610(9) 0.0446 1.0000 Uani . . . . . . 
C65 C 1.06247(7) 0.20730(6) 0.15376(5) 0.0205 1.0000 Uani . . . . . . 
C66 C 1.14046(7) 0.20670(6) 0.25406(6) 0.0219 1.0000 Uani . . . . . . 
C67 C 0.99831(7) 0.20623(5) 0.23452(5) 0.0178 1.0000 Uani . . . . . . 
C68 C 0.91412(7) 0.11595(5) 0.23016(5) 0.0188 1.0000 Uani . . . . . . 
O69 O 0.96376(6) 0.04777(4) 0.24854(4) 0.0252 1.0000 Uani . . . . . . 
N70 N 0.78545(6) 0.11220(5) 0.20611(5) 0.0195 1.0000 Uani . . . . . . 
C71 C 0.70169(8) 0.02693(6) 0.20867(7) 0.0261 1.0000 Uani . . . . . . 
C72 C 0.70435(9) -0.06381(6) 0.13316(8) 0.0372 1.0000 Uani . . . . . . 
C73 C 0.72708(10) 0.01505(8) 0.31214(8) 0.0366 1.0000 Uani . . . . . . 
C74 C 0.72084(7) 0.18875(6) 0.17716(6) 0.0209 1.0000 Uani . . . . . . 
C75 C 0.65012(9) 0.23240(6) 0.24962(7) 0.0305 1.0000 Uani . . . . . . 
C76 C 0.63228(9) 0.15339(7) 0.07258(7) 0.0323 1.0000 Uani . . . . . . 
C77 C 1.03776(9) 0.11803(7) 0.07005(6) 0.0305 1.0000 Uani . . . . . . 
H81 H -0.2431 0.6525 0.2616 0.0249 1.0000 Uiso R . . . . . 
H91 H -0.3120 0.7979 0.2976 0.0286 1.0000 Uiso R . . . . . 
H101 H -0.2455 0.8963 0.4584 0.0251 1.0000 Uiso R . . . . . 
H111 H -0.1166 0.8463 0.5847 0.0286 1.0000 Uiso R . . . . . 
H121 H -0.0575 0.6962 0.5503 0.0294 1.0000 Uiso R . . . . . 
H131 H 0.2106 0.5448 0.3290 0.0269 1.0000 Uiso R . . . . . 
H141 H 0.3862 0.4892 0.4174 0.0566 1.0000 Uiso R . . . . . 
H142 H 0.3726 0.5511 0.5196 0.0545 1.0000 Uiso R . . . . . 
H143 H 0.2651 0.4631 0.4535 0.0544 1.0000 Uiso R . . . . . 
H162 H 0.4912 0.6631 0.3061 0.0311 1.0000 Uiso R . . . . . 
H161 H 0.3847 0.5676 0.2568 0.0300 1.0000 Uiso R . . . . . 
H171 H 0.2244 0.6645 0.2546 0.0252 1.0000 Uiso R . . . . . 
H211 H 0.2079 0.9807 0.2848 0.0255 1.0000 Uiso R . . . . . 
H221 H 0.3939 1.0838 0.3668 0.0463 1.0000 Uiso R . . . . . 
H222 H 0.3680 1.0182 0.4318 0.0447 1.0000 Uiso R . . . . . 
H223 H 0.4716 1.0001 0.3742 0.0448 1.0000 Uiso R . . . . . 
H232 H 0.3229 1.0129 0.1811 0.0464 1.0000 Uiso R . . . . . 
H231 H 0.3961 0.9292 0.1884 0.0438 1.0000 Uiso R . . . . . 
H233 H 0.2414 0.9087 0.1313 0.0448 1.0000 Uiso R . . . . . 
H241 H 0.1240 0.7602 0.3135 0.0220 1.0000 Uiso R . . . . . 
H251 H -0.0630 0.7941 0.2162 0.0355 1.0000 Uiso R . . . . . 
H252 H 0.0177 0.8803 0.1999 0.0377 1.0000 Uiso R . . . . . 
H253 H 0.0345 0.7763 0.1553 0.0355 1.0000 Uiso R . . . . . 
H262 H 0.0235 0.8632 0.4011 0.0391 1.0000 Uiso R . . . . . 
H261 H 0.1010 0.9542 0.3876 0.0413 1.0000 Uiso R . . . . . 
H263 H 0.1730 0.8912 0.4516 0.0423 1.0000 Uiso R . . . . . 
H272 H 0.4923 0.7784 0.4626 0.0454 1.0000 Uiso R . . . . . 
H271 H 0.3875 0.7650 0.5179 0.0484 1.0000 Uiso R . . . . . 
H273 H 0.4932 0.6978 0.5174 0.0481 1.0000 Uiso R . . . . . 
H581 H 0.7125 0.3558 -0.0930 0.0288 1.0000 Uiso R . . . . . 
H591 H 0.5002 0.2798 -0.1573 0.0303 1.0000 Uiso R . . . . . 
H601 H 0.3525 0.3136 -0.0643 0.0327 1.0000 Uiso R . . . . . 
H611 H 0.4235 0.4181 0.0920 0.0315 1.0000 Uiso R . . . . . 
H621 H 0.6418 0.4869 0.1611 0.0275 1.0000 Uiso R . . . . . 
H631 H 1.0951 0.3532 0.1923 0.0291 1.0000 Uiso R . . . . . 
H641 H 1.2684 0.3108 0.1305 0.0655 1.0000 Uiso R . . . . . 
H642 H 1.2023 0.3797 0.0759 0.0648 1.0000 Uiso R . . . . . 
H643 H 1.1757 0.2687 0.0237 0.0642 1.0000 Uiso R . . . . . 
H662 H 1.2001 0.2655 0.2947 0.0286 1.0000 Uiso R . . . . . 
H661 H 1.1678 0.1478 0.2610 0.0269 1.0000 Uiso R . . . . . 
H671 H 0.9718 0.2647 0.2604 0.0223 1.0000 Uiso R . . . . . 
H711 H 0.6141 0.0407 0.1889 0.0303 1.0000 Uiso R . . . . . 
H721 H 0.6378 -0.1135 0.1319 0.0556 1.0000 Uiso R . . . . . 
H722 H 0.7844 -0.0844 0.1513 0.0558 1.0000 Uiso R . . . . . 
H723 H 0.6919 -0.0557 0.0689 0.0544 1.0000 Uiso R . . . . . 
H732 H 0.6628 -0.0330 0.3141 0.0531 1.0000 Uiso R . . . . . 
H731 H 0.8095 -0.0023 0.3304 0.0544 1.0000 Uiso R . . . . . 
H733 H 0.7261 0.0770 0.3587 0.0561 1.0000 Uiso R . . . . . 
H741 H 0.7876 0.2369 0.1772 0.0232 1.0000 Uiso R . . . . . 
H751 H 0.6142 0.2841 0.2308 0.0453 1.0000 Uiso R . . . . . 
H752 H 0.7101 0.2554 0.3160 0.0447 1.0000 Uiso R . . . . . 
H753 H 0.5823 0.1860 0.2499 0.0433 1.0000 Uiso R . . . . . 
H762 H 0.6011 0.2084 0.0540 0.0471 1.0000 Uiso R . . . . . 
H761 H 0.6805 0.1263 0.0291 0.0485 1.0000 Uiso R . . . . . 
H763 H 0.5600 0.1068 0.0665 0.0458 1.0000 Uiso R . . . . . 
H772 H 1.0255 0.0604 0.0906 0.0443 1.0000 Uiso R . . . . . 
H771 H 1.1113 0.1181 0.0450 0.0448 1.0000 Uiso R . . . . . 
H773 H 0.9626 0.1174 0.0169 0.0441 1.0000 Uiso R . . . . . 
loop_
_atom_site_aniso_label
_atom_site_aniso_U_11
_atom_site_aniso_U_22
_atom_site_aniso_U_33
_atom_site_aniso_U_23
_atom_site_aniso_U_13
_atom_site_aniso_U_12
S1 0.01977(9) 0.02272(9) 0.02256(9) 0.00157(7) 0.00417(7) 0.00091(7) 
C2 0.0205(3) 0.0184(3) 0.0183(3) 0.0063(3) 0.0057(3) 0.0034(3) 
N3 0.0253(3) 0.0178(3) 0.0262(3) 0.0062(3) 0.0081(3) 0.0038(2) 
N4 0.0270(3) 0.0169(3) 0.0299(3) 0.0035(3) 0.0079(3) 0.0014(3) 
N5 0.0235(3) 0.0181(3) 0.0255(3) 0.0021(2) 0.0044(3) -0.0000(2) 
N6 0.0199(3) 0.0152(3) 0.0189(3) 0.0036(2) 0.0040(2) 0.0020(2) 
C7 0.0179(3) 0.0162(3) 0.0193(3) 0.0040(2) 0.0056(3) 0.0026(2) 
C8 0.0180(3) 0.0191(3) 0.0206(3) 0.0030(3) 0.0006(3) 0.0016(3) 
C9 0.0172(3) 0.0221(4) 0.0255(4) 0.0062(3) 0.0012(3) 0.0035(3) 
C10 0.0225(4) 0.0201(3) 0.0267(4) 0.0059(3) 0.0104(3) 0.0066(3) 
C11 0.0355(4) 0.0223(4) 0.0188(3) 0.0036(3) 0.0105(3) 0.0078(3) 
C12 0.0318(4) 0.0228(4) 0.0167(3) 0.0058(3) 0.0063(3) 0.0085(3) 
C13 0.0196(3) 0.0226(4) 0.0288(4) 0.0089(3) 0.0061(3) 0.0056(3) 
C14 0.0267(4) 0.0413(6) 0.0544(6) 0.0289(5) 0.0104(4) 0.0131(4) 
C15 0.0168(3) 0.0236(4) 0.0265(4) 0.0076(3) 0.0030(3) 0.0034(3) 
C16 0.0215(4) 0.0239(4) 0.0354(4) 0.0089(3) 0.0113(3) 0.0088(3) 
C17 0.0168(3) 0.0180(3) 0.0233(3) 0.0041(3) 0.0048(3) 0.0042(3) 
C18 0.0177(3) 0.0185(3) 0.0210(3) 0.0026(3) 0.0048(3) 0.0032(3) 
O19 0.0173(3) 0.0240(3) 0.0362(3) 0.0057(2) 0.0097(2) 0.0030(2) 
N20 0.0165(3) 0.0169(3) 0.0234(3) 0.0043(2) 0.0063(2) 0.0027(2) 
C21 0.0221(4) 0.0171(3) 0.0293(4) 0.0057(3) 0.0084(3) 0.0020(3) 
C22 0.0269(4) 0.0221(4) 0.0356(4) -0.0010(3) 0.0082(3) -0.0011(3) 
C23 0.0327(5) 0.0308(5) 0.0319(4) 0.0131(4) 0.0112(4) 0.0021(4) 
C24 0.0165(3) 0.0177(3) 0.0231(3) 0.0044(3) 0.0064(3) 0.0027(3) 
C25 0.0200(3) 0.0197(4) 0.0282(4) 0.0045(3) 0.0034(3) 0.0032(3) 
C26 0.0268(4) 0.0298(4) 0.0258(4) 0.0027(3) 0.0112(3) 0.0040(3) 
C27 0.0250(4) 0.0380(5) 0.0281(4) 0.0076(4) -0.0022(3) -0.0050(4) 
S51 0.02000(9) 0.02192(9) 0.02086(9) 0.00571(7) 0.00319(7) 0.00427(7) 
C52 0.0187(3) 0.0232(4) 0.0181(3) 0.0084(3) 0.0029(3) 0.0006(3) 
N53 0.0213(3) 0.0248(3) 0.0296(3) 0.0106(3) 0.0014(3) -0.0019(3) 
N54 0.0253(4) 0.0228(4) 0.0356(4) 0.0076(3) -0.0021(3) -0.0034(3) 
N55 0.0261(3) 0.0181(3) 0.0297(3) 0.0035(3) -0.0002(3) -0.0018(3) 
N56 0.0197(3) 0.0171(3) 0.0188(3) 0.0040(2) 0.0021(2) -0.0003(2) 
C57 0.0177(3) 0.0175(3) 0.0190(3) 0.0051(3) 0.0017(3) 0.0012(3) 
C58 0.0203(3) 0.0241(4) 0.0196(3) 0.0036(3) 0.0023(3) 0.0043(3) 
C59 0.0230(4) 0.0236(4) 0.0214(3) 0.0028(3) -0.0022(3) 0.0027(3) 
C60 0.0181(3) 0.0219(4) 0.0323(4) 0.0090(3) 0.0005(3) -0.0006(3) 
C61 0.0221(4) 0.0254(4) 0.0296(4) 0.0083(3) 0.0086(3) 0.0022(3) 
C62 0.0246(4) 0.0207(4) 0.0206(3) 0.0039(3) 0.0057(3) 0.0016(3) 
C63 0.0162(3) 0.0310(4) 0.0275(4) 0.0147(3) 0.0047(3) 0.0029(3) 
C64 0.0246(4) 0.0663(8) 0.0652(7) 0.0465(6) 0.0224(5) 0.0162(5) 
C65 0.0194(3) 0.0236(4) 0.0195(3) 0.0066(3) 0.0060(3) 0.0056(3) 
C66 0.0179(3) 0.0243(4) 0.0232(3) 0.0090(3) 0.0030(3) 0.0035(3) 
C67 0.0182(3) 0.0160(3) 0.0179(3) 0.0036(2) 0.0042(2) 0.0021(2) 
C68 0.0193(3) 0.0168(3) 0.0178(3) 0.0038(3) 0.0026(3) 0.0017(3) 
O69 0.0232(3) 0.0168(3) 0.0330(3) 0.0077(2) 0.0023(2) 0.0039(2) 
N70 0.0184(3) 0.0154(3) 0.0232(3) 0.0068(2) 0.0027(2) 0.0006(2) 
C71 0.0192(4) 0.0198(4) 0.0370(4) 0.0127(3) 0.0017(3) -0.0016(3) 
C72 0.0294(5) 0.0185(4) 0.0508(6) 0.0031(4) -0.0029(4) -0.0010(3) 
C73 0.0326(5) 0.0373(5) 0.0456(5) 0.0264(4) 0.0097(4) 0.0003(4) 
C74 0.0196(3) 0.0180(3) 0.0252(3) 0.0084(3) 0.0047(3) 0.0030(3) 
C75 0.0289(4) 0.0230(4) 0.0418(5) 0.0068(4) 0.0157(4) 0.0051(3) 
C76 0.0293(4) 0.0342(5) 0.0294(4) 0.0135(4) -0.0024(3) 0.0036(4) 
C77 0.0375(5) 0.0317(5) 0.0228(4) 0.0036(3) 0.0104(3) 0.0126(4) 

_refine_ls_extinction_method 
    'None'
_oxford_refine_ls_scale 3.568(17) 
loop_
 _geom_bond_atom_site_label_1
 _geom_bond_site_symmetry_1
 _geom_bond_atom_site_label_2
 _geom_bond_site_symmetry_2
 _geom_bond_distance
 _geom_bond_publ_flag
S1 . C2 . 1.7293(8)    yes
S1 . C13 . 1.8449(8)    yes
C2 . N3 . 1.3281(10)    yes
C2 . N6 . 1.3483(10)    yes
N3 . N4 . 1.3648(10)    yes
N4 . N5 . 1.2874(10)    yes
N5 . N6 . 1.3598(9)    yes
N6 . C7 . 1.4300(9)    yes
C7 . C8 . 1.3878(11)    yes
C7 . C12 . 1.3851(11)    yes
C8 . C9 . 1.3837(11)    yes
C8 . H81 . 0.944    no
C9 . C10 . 1.3840(11)    yes
C9 . H91 . 0.954    no
C10 . C11 . 1.3890(12)    yes
C10 . H101 . 0.936    no
C11 . C12 . 1.3891(11)    yes
C11 . H111 . 0.943    no
C12 . H121 . 0.951    no
C13 . C14 . 1.5238(12)    yes
C13 . C15 . 1.5134(12)    yes
C13 . H131 . 0.983    no
C14 . H141 . 0.967    no
C14 . H142 . 0.979    no
C14 . H143 . 0.975    no
C15 . C16 . 1.4994(12)    yes
C15 . C17 . 1.5267(11)    yes
C15 . C27 . 1.5128(12)    yes
C16 . C17 . 1.5111(10)    yes
C16 . H162 . 0.940    no
C16 . H161 . 0.974    no
C17 . C18 . 1.5029(11)    yes
C17 . H171 . 0.938    no
C18 . O19 . 1.2361(9)    yes
C18 . N20 . 1.3562(10)    yes
N20 . C21 . 1.4782(10)    yes
N20 . C24 . 1.4788(10)    yes
C21 . C22 . 1.5223(12)    yes
C21 . C23 . 1.5271(12)    yes
C21 . H211 . 0.973    no
C22 . H221 . 0.972    no
C22 . H222 . 0.956    no
C22 . H223 . 0.980    no
C23 . H232 . 0.946    no
C23 . H231 . 0.986    no
C23 . H233 . 0.991    no
C24 . C25 . 1.5248(11)    yes
C24 . C26 . 1.5242(11)    yes
C24 . H241 . 0.986    no
C25 . H251 . 0.984    no
C25 . H252 . 0.945    no
C25 . H253 . 0.954    no
C26 . H262 . 0.970    no
C26 . H261 . 0.966    no
C26 . H263 . 0.972    no
C27 . H272 . 0.963    no
C27 . H271 . 1.000    no
C27 . H273 . 0.960    no
S51 . C52 . 1.7297(8)    yes
S51 . C63 . 1.8415(8)    yes
C52 . N53 . 1.3250(10)    yes
C52 . N56 . 1.3512(10)    yes
N53 . N54 . 1.3660(11)    yes
N54 . N55 . 1.2912(11)    yes
N55 . N56 . 1.3628(9)    yes
N56 . C57 . 1.4262(10)    yes
C57 . C58 . 1.3849(11)    yes
C57 . C62 . 1.3842(11)    yes
C58 . C59 . 1.3895(11)    yes
C58 . H581 . 0.954    no
C59 . C60 . 1.3870(12)    yes
C59 . H591 . 0.948    no
C60 . C61 . 1.3852(12)    yes
C60 . H601 . 0.948    no
C61 . C62 . 1.3843(12)    yes
C61 . H611 . 0.955    no
C62 . H621 . 0.956    no
C63 . C64 . 1.5213(12)    yes
C63 . C65 . 1.5097(12)    yes
C63 . H631 . 0.989    no
C64 . H641 . 0.965    no
C64 . H642 . 0.966    no
C64 . H643 . 0.977    no
C65 . C66 . 1.5039(11)    yes
C65 . C67 . 1.5221(10)    yes
C65 . C77 . 1.5092(12)    yes
C66 . C67 . 1.5076(10)    yes
C66 . H662 . 0.980    no
C66 . H661 . 0.960    no
C67 . C68 . 1.5045(11)    yes
C67 . H671 . 0.955    no
C68 . O69 . 1.2368(9)    yes
C68 . N70 . 1.3540(10)    yes
N70 . C71 . 1.4795(10)    yes
N70 . C74 . 1.4746(10)    yes
C71 . C72 . 1.5207(13)    yes
C71 . C73 . 1.5252(13)    yes
C71 . H711 . 0.986    no
C72 . H721 . 0.965    no
C72 . H722 . 0.952    no
C72 . H723 . 0.953    no
C73 . H732 . 0.950    no
C73 . H731 . 0.954    no
C73 . H733 . 0.999    no
C74 . C75 . 1.5266(12)    yes
C74 . C76 . 1.5235(12)    yes
C74 . H741 . 0.958    no
C75 . H751 . 0.953    no
C75 . H752 . 0.983    no
C75 . H753 . 0.952    no
C76 . H762 . 0.976    no
C76 . H761 . 0.967    no
C76 . H763 . 0.957    no
C77 . H772 . 0.966    no
C77 . H771 . 0.965    no
C77 . H773 . 0.977    no
loop_
 _geom_angle_atom_site_label_1
 _geom_angle_site_symmetry_1
 _geom_angle_atom_site_label_2
 _geom_angle_site_symmetry_2
 _geom_angle_atom_site_label_3
 _geom_angle_site_symmetry_3
 _geom_angle
 _geom_angle_publ_flag
C2 . S1 . C13 . 98.78(4)    yes
S1 . C2 . N3 . 128.33(6)    yes
S1 . C2 . N6 . 123.01(6)    yes
N3 . C2 . N6 . 108.58(7)    yes
C2 . N3 . N4 . 105.32(6)    yes
N3 . N4 . N5 . 111.67(7)    yes
N4 . N5 . N6 . 106.29(6)    yes
N5 . N6 . C2 . 108.13(6)    yes
N5 . N6 . C7 . 122.23(6)    yes
C2 . N6 . C7 . 129.32(6)    yes
N6 . C7 . C8 . 118.60(6)    yes
N6 . C7 . C12 . 119.61(7)    yes
C8 . C7 . C12 . 121.74(7)    yes
C7 . C8 . C9 . 118.66(7)    yes
C7 . C8 . H81 . 121.4    no
C9 . C8 . H81 . 119.9    no
C8 . C9 . C10 . 120.43(7)    yes
C8 . C9 . H91 . 119.1    no
C10 . C9 . H91 . 120.5    no
C9 . C10 . C11 . 120.36(7)    yes
C9 . C10 . H101 . 119.8    no
C11 . C10 . H101 . 119.8    no
C10 . C11 . C12 . 119.87(7)    yes
C10 . C11 . H111 . 121.2    no
C12 . C11 . H111 . 118.9    no
C11 . C12 . C7 . 118.90(7)    yes
C11 . C12 . H121 . 120.6    no
C7 . C12 . H121 . 120.5    no
S1 . C13 . C14 . 111.05(6)    yes
S1 . C13 . C15 . 107.40(6)    yes
C14 . C13 . C15 . 114.18(7)    yes
S1 . C13 . H131 . 105.4    no
C14 . C13 . H131 . 111.4    no
C15 . C13 . H131 . 106.9    no
C13 . C14 . H141 . 106.5    no
C13 . C14 . H142 . 110.3    no
H141 . C14 . H142 . 111.4    no
C13 . C14 . H143 . 111.5    no
H141 . C14 . H143 . 109.7    no
H142 . C14 . H143 . 107.6    no
C13 . C15 . C16 . 114.92(7)    yes
C13 . C15 . C17 . 115.03(7)    yes
C16 . C15 . C17 . 59.91(5)    yes
C13 . C15 . C27 . 117.46(7)    yes
C16 . C15 . C27 . 118.25(7)    yes
C17 . C15 . C27 . 118.69(7)    yes
C15 . C16 . C17 . 60.94(5)    yes
C15 . C16 . H162 . 118.1    no
C17 . C16 . H162 . 115.6    no
C15 . C16 . H161 . 120.4    no
C17 . C16 . H161 . 117.8    no
H162 . C16 . H161 . 113.9    no
C15 . C17 . C16 . 59.15(5)    yes
C15 . C17 . C18 . 121.10(7)    yes
C16 . C17 . C18 . 118.06(7)    yes
C15 . C17 . H171 . 114.7    no
C16 . C17 . H171 . 115.2    no
C18 . C17 . H171 . 116.4    no
C17 . C18 . O19 . 120.32(7)    yes
C17 . C18 . N20 . 117.86(7)    yes
O19 . C18 . N20 . 121.80(7)    yes
C18 . N20 . C21 . 119.79(6)    yes
C18 . N20 . C24 . 123.66(6)    yes
C21 . N20 . C24 . 116.55(6)    yes
N20 . C21 . C22 . 113.20(7)    yes
N20 . C21 . C23 . 111.72(7)    yes
C22 . C21 . C23 . 112.23(7)    yes
N20 . C21 . H211 . 107.4    no
C22 . C21 . H211 . 103.6    no
C23 . C21 . H211 . 108.1    no
C21 . C22 . H221 . 110.6    no
C21 . C22 . H222 . 111.0    no
H221 . C22 . H222 . 107.3    no
C21 . C22 . H223 . 110.8    no
H221 . C22 . H223 . 107.3    no
H222 . C22 . H223 . 109.7    no
C21 . C23 . H232 . 108.5    no
C21 . C23 . H231 . 109.8    no
H232 . C23 . H231 . 105.9    no
C21 . C23 . H233 . 110.4    no
H232 . C23 . H233 . 109.3    no
H231 . C23 . H233 . 112.8    no
N20 . C24 . C25 . 111.39(6)    yes
N20 . C24 . C26 . 111.07(6)    yes
C25 . C24 . C26 . 111.79(6)    yes
N20 . C24 . H241 . 106.2    no
C25 . C24 . H241 . 108.6    no
C26 . C24 . H241 . 107.5    no
C24 . C25 . H251 . 109.9    no
C24 . C25 . H252 . 111.2    no
H251 . C25 . H252 . 107.9    no
C24 . C25 . H253 . 110.5    no
H251 . C25 . H253 . 107.1    no
H252 . C25 . H253 . 110.1    no
C24 . C26 . H262 . 107.6    no
C24 . C26 . H261 . 111.5    no
H262 . C26 . H261 . 109.3    no
C24 . C26 . H263 . 108.9    no
H262 . C26 . H263 . 108.8    no
H261 . C26 . H263 . 110.7    no
C15 . C27 . H272 . 109.8    no
C15 . C27 . H271 . 111.0    no
H272 . C27 . H271 . 107.4    no
C15 . C27 . H273 . 109.6    no
H272 . C27 . H273 . 110.0    no
H271 . C27 . H273 . 109.0    no
C52 . S51 . C63 . 98.62(4)    yes
S51 . C52 . N53 . 128.40(6)    yes
S51 . C52 . N56 . 122.77(6)    yes
N53 . C52 . N56 . 108.73(7)    yes
C52 . N53 . N54 . 105.38(7)    yes
N53 . N54 . N55 . 111.71(7)    yes
N54 . N55 . N56 . 106.11(7)    yes
N55 . N56 . C52 . 108.06(6)    yes
N55 . N56 . C57 . 122.36(6)    yes
C52 . N56 . C57 . 129.46(7)    yes
N56 . C57 . C58 . 119.25(7)    yes
N56 . C57 . C62 . 119.06(7)    yes
C58 . C57 . C62 . 121.69(7)    yes
C57 . C58 . C59 . 119.00(7)    yes
C57 . C58 . H581 . 120.7    no
C59 . C58 . H581 . 120.3    no
C58 . C59 . C60 . 119.91(7)    yes
C58 . C59 . H591 . 118.1    no
C60 . C59 . H591 . 122.0    no
C59 . C60 . C61 . 120.15(8)    yes
C59 . C60 . H601 . 121.2    no
C61 . C60 . H601 . 118.6    no
C60 . C61 . C62 . 120.57(8)    yes
C60 . C61 . H611 . 120.0    no
C62 . C61 . H611 . 119.4    no
C61 . C62 . C57 . 118.65(7)    yes
C61 . C62 . H621 . 121.3    no
C57 . C62 . H621 . 120.0    no
S51 . C63 . C64 . 111.05(6)    yes
S51 . C63 . C65 . 107.35(5)    yes
C64 . C63 . C65 . 113.91(7)    yes
S51 . C63 . H631 . 107.0    no
C64 . C63 . H631 . 109.8    no
C65 . C63 . H631 . 107.5    no
C63 . C64 . H641 . 109.1    no
C63 . C64 . H642 . 112.1    no
H641 . C64 . H642 . 107.4    no
C63 . C64 . H643 . 111.4    no
H641 . C64 . H643 . 107.8    no
H642 . C64 . H643 . 108.9    no
C63 . C65 . C66 . 114.92(7)    yes
C63 . C65 . C67 . 114.76(6)    yes
C66 . C65 . C67 . 59.76(5)    yes
C63 . C65 . C77 . 117.29(7)    yes
C66 . C65 . C77 . 118.57(7)    yes
C67 . C65 . C77 . 118.99(7)    yes
C65 . C66 . C67 . 60.72(5)    yes
C65 . C66 . H662 . 117.4    no
C67 . C66 . H662 . 118.6    no
C65 . C66 . H661 . 117.1    no
C67 . C66 . H661 . 115.7    no
H662 . C66 . H661 . 116.0    no
C65 . C67 . C66 . 59.52(5)    yes
C65 . C67 . C68 . 119.39(6)    yes
C66 . C67 . C68 . 117.81(6)    yes
C65 . C67 . H671 . 115.1    no
C66 . C67 . H671 . 117.5    no
C68 . C67 . H671 . 115.8    no
C67 . C68 . O69 . 119.50(7)    yes
C67 . C68 . N70 . 118.48(6)    yes
O69 . C68 . N70 . 122.01(7)    yes
C68 . N70 . C71 . 119.29(6)    yes
C68 . N70 . C74 . 124.21(6)    yes
C71 . N70 . C74 . 116.50(6)    yes
N70 . C71 . C72 . 113.24(8)    yes
N70 . C71 . C73 . 111.72(7)    yes
C72 . C71 . C73 . 112.84(8)    yes
N70 . C71 . H711 . 104.4    no
C72 . C71 . H711 . 106.0    no
C73 . C71 . H711 . 107.9    no
C71 . C72 . H721 . 108.3    no
C71 . C72 . H722 . 110.3    no
H721 . C72 . H722 . 107.9    no
C71 . C72 . H723 . 112.9    no
H721 . C72 . H723 . 109.4    no
H722 . C72 . H723 . 107.8    no
C71 . C73 . H732 . 110.1    no
C71 . C73 . H731 . 108.5    no
H732 . C73 . H731 . 110.2    no
C71 . C73 . H733 . 109.4    no
H732 . C73 . H733 . 109.3    no
H731 . C73 . H733 . 109.3    no
N70 . C74 . C75 . 111.95(7)    yes
N70 . C74 . C76 . 111.15(7)    yes
C75 . C74 . C76 . 111.70(7)    yes
N70 . C74 . H741 . 105.8    no
C75 . C74 . H741 . 109.1    no
C76 . C74 . H741 . 106.8    no
C74 . C75 . H751 . 109.5    no
C74 . C75 . H752 . 109.6    no
H751 . C75 . H752 . 110.0    no
C74 . C75 . H753 . 110.5    no
H751 . C75 . H753 . 108.5    no
H752 . C75 . H753 . 108.7    no
C74 . C76 . H762 . 107.9    no
C74 . C76 . H761 . 109.2    no
H762 . C76 . H761 . 109.1    no
C74 . C76 . H763 . 112.4    no
H762 . C76 . H763 . 108.6    no
H761 . C76 . H763 . 109.7    no
C65 . C77 . H772 . 112.1    no
C65 . C77 . H771 . 108.2    no
H772 . C77 . H771 . 108.3    no
C65 . C77 . H773 . 110.8    no
H772 . C77 . H773 . 109.1    no
H771 . C77 . H773 . 108.2    no
loop_
 _geom_hbond_atom_site_label_D
 _geom_hbond_site_symmetry_D
 _geom_hbond_atom_site_label_H
 _geom_hbond_site_symmetry_H
 _geom_hbond_atom_site_label_A
 _geom_hbond_site_symmetry_A
 _geom_hbond_angle_DHA
 _geom_hbond_distance_DH
 _geom_hbond_distance_HA
 _geom_hbond_distance_DA
 _geom_hbond_publ_flag
C11 . H111 . O69 2_666 160 0.94 2.60 3.4983(13)    yes
C25 . H252 . O69 1_465 150 0.94 2.56 3.4065(13)    yes
C59 . H591 . O19 2_665 152 0.95 2.46 3.3331(13)    yes


_iucr_refine_instructions_details
;
#
# Punched on 06/04/22 at 15:24:04
#
#LIST     12                                                                    
BLOCK SCALE X'S  U'S 
RIDE C   (   8,X'S) H   (  81,X'S) 
RIDE C   (   9,X'S) H   (  91,X'S) 
RIDE C   (  10,X'S) H   ( 101,X'S) 
RIDE C   (  11,X'S) H   ( 111,X'S) 
RIDE C   (  12,X'S) H   ( 121,X'S) 
RIDE C   (  13,X'S) H   ( 131,X'S) 
RIDE C   (  14,X'S) H   ( 141,X'S) H   ( 142,X'S) H   ( 143,X'S) 
RIDE C   (  16,X'S) H   ( 162,X'S) H   ( 161,X'S) 
RIDE C   (  17,X'S) H   ( 171,X'S) 
RIDE C   (  21,X'S) H   ( 211,X'S) 
RIDE C   (  22,X'S) H   ( 221,X'S) H   ( 222,X'S) H   ( 223,X'S) 
RIDE C   (  23,X'S) H   ( 232,X'S) H   ( 231,X'S) H   ( 233,X'S) 
RIDE C   (  24,X'S) H   ( 241,X'S) 
RIDE C   (  25,X'S) H   ( 251,X'S) H   ( 252,X'S) H   ( 253,X'S) 
RIDE C   (  26,X'S) H   ( 262,X'S) H   ( 261,X'S) H   ( 263,X'S) 
RIDE C   (  27,X'S) H   ( 272,X'S) H   ( 271,X'S) H   ( 273,X'S) 
RIDE C   (  58,X'S) H   ( 581,X'S) 
RIDE C   (  59,X'S) H   ( 591,X'S) 
RIDE C   (  60,X'S) H   ( 601,X'S) 
RIDE C   (  61,X'S) H   ( 611,X'S) 
RIDE C   (  62,X'S) H   ( 621,X'S) 
RIDE C   (  63,X'S) H   ( 631,X'S) 
RIDE C   (  64,X'S) H   ( 641,X'S) H   ( 642,X'S) H   ( 643,X'S) 
RIDE C   (  66,X'S) H   ( 662,X'S) H   ( 661,X'S) 
RIDE C   (  67,X'S) H   ( 671,X'S) 
RIDE C   (  71,X'S) H   ( 711,X'S) 
RIDE C   (  72,X'S) H   ( 721,X'S) H   ( 722,X'S) H   ( 723,X'S) 
RIDE C   (  73,X'S) H   ( 732,X'S) H   ( 731,X'S) H   ( 733,X'S) 
RIDE C   (  74,X'S) H   ( 741,X'S) 
RIDE C   (  75,X'S) H   ( 751,X'S) H   ( 752,X'S) H   ( 753,X'S) 
RIDE C   (  76,X'S) H   ( 762,X'S) H   ( 761,X'S) H   ( 763,X'S) 
RIDE C   (  77,X'S) H   ( 772,X'S) H   ( 771,X'S) H   ( 773,X'S) 
END                                                                             
#
# Punched on 06/04/22 at 15:24:04
#
#LIST     16                                                                    
NO 
REM   HREST   START (DO NOT REMOVE THIS LINE) 
REM   HREST   END (DO NOT REMOVE THIS LINE) 
END                                                                             
;
 
#==============================================================================
data_2w
#==============================================================================
_audit_creation_date        "2022-02-16"
_audit_creation_method 'CRYSTALS_ver_14.61_build_7932 '

_oxford_structure_analysis_title  '7562'
_ccdc_journal_depnumber            '2240521'
_chemical_name_systematic         .
_chemical_melting_point           'not measured'

_cell_length_a                    6.40000(10)
_cell_length_b                    25.5799(3)
_cell_length_c                    12.54350(10)
_cell_angle_alpha                 90
_cell_angle_beta                  95.4338(10)
_cell_angle_gamma                 90
_cell_volume                      2044.29(4)
 
_symmetry_cell_setting            'monoclinic' 
_symmetry_space_group_name_H-M    'P 21/n ' 
_symmetry_space_group_name_Hall   '-P 2yn' 
loop_
 _symmetry_equiv_pos_as_xyz
 'x,y,z'
 '-x,-y,-z'
 'x+1/2,-y+1/2,z+1/2'
 '-x+1/2,y+1/2,-z+1/2'

loop_
_atom_type_symbol
_atom_type_scat_dispersion_real
_atom_type_scat_dispersion_imag
_atom_type_scat_Cromer_Mann_a1
_atom_type_scat_Cromer_Mann_b1
_atom_type_scat_Cromer_Mann_a2
_atom_type_scat_Cromer_Mann_b2
_atom_type_scat_Cromer_Mann_a3
_atom_type_scat_Cromer_Mann_b3
_atom_type_scat_Cromer_Mann_a4
_atom_type_scat_Cromer_Mann_b4
_atom_type_scat_Cromer_Mann_c
_atom_type_scat_source  
 C       0.0181   0.0091   2.3100  20.8439   1.0200  10.2075   1.5886   0.5687
   0.8650  51.6512   0.2156 'International Tables Vol C 4.2.6.8 and 6.1.1.4'
 H       0.0000   0.0000   0.4930  10.5109   0.3229  26.1257   0.1402   3.1424
   0.0408  57.7998   0.0030 'International Tables Vol C 4.2.6.8 and 6.1.1.4'
 N       0.0311   0.0180  12.2126   0.0057   3.1322   9.8933   2.0125  28.9975
   1.1663   0.5826 -11.5290 'International Tables Vol C 4.2.6.8 and 6.1.1.4'
 O       0.0492   0.0322   3.0485  13.2771   2.2868   5.7011   1.5463   0.3239
   0.8670  32.9089   0.2508 'International Tables Vol C 4.2.6.8 and 6.1.1.4'
 S       0.3331   0.5567   6.9053   1.4679   5.2034  22.2151   1.4379   0.2536
   1.5863  56.1720   0.8669 'International Tables Vol C 4.2.6.8 and 6.1.1.4'
 
 
_cell_formula_units_Z                    4

# Given Formula = C20 H29 N5 O1 S1 
# Dc =      1.26 Fooo =    832.00 Mu =     15.57 M =    387.55
# Found Formula = C20 H29 N5 O1 S1 
# Dc =      1.26 FOOO =    832.00 Mu =     15.57 M =    387.55

_chemical_formula_sum             'C20 H29 N5 O S'
_chemical_formula_moiety          'C20 H29 N5 O S'
_chemical_compound_source                .
_chemical_formula_weight            387.55
 
 
_cell_measurement_reflns_used        10521
_cell_measurement_theta_min             3.91
_cell_measurement_theta_max            76.15
_cell_measurement_temperature          150
 
_exptl_crystal_description        'block' 
_exptl_crystal_colour             'clear_pale_colourless' 
_exptl_crystal_size_min           0.19 
_exptl_crystal_size_mid           0.20 
_exptl_crystal_size_max           0.23 
 
_exptl_crystal_density_diffrn     1.259 
_exptl_crystal_density_meas       'not measured' 
_exptl_crystal_density_method     'not measured' 
# Non-dispersive F(000): 
_exptl_crystal_F_000              832 
_exptl_absorpt_coefficient_mu     1.557 
 
# Sheldrick geometric approximatio 0.73 0.74 
_exptl_absorpt_correction_type    multi-scan 
_exptl_absorpt_process_details 
; 
 CrysAlisPro (Rigaku Oxford Diffraction, 2017) 
; 
_exptl_absorpt_correction_T_min   0.73 
_exptl_absorpt_correction_T_max   0.74 
_diffrn_measurement_device_type   'Oxford Diffraction SuperNova' 
_diffrn_measurement_device        'Area' 
_diffrn_radiation_monochromator   'focussing mirrors' 
_diffrn_radiation_type            'Cu K\a'
_diffrn_radiation_wavelength           1.54184
_diffrn_measurement_method        \w 
 
# If a reference occurs more than once, delete the author 
# and date from subsequent references. 
_computing_data_collection        'SuperNova, (Oxford Diffraction, 2010)' 
_computing_cell_refinement 
; 
 CrysAlisPro (Rigaku Oxford Diffraction, 2017) 
; 
_computing_data_reduction 
; 
 CrysAlisPro (Rigaku Oxford Diffraction, 2017) 
; 
_computing_structure_solution     'Superflip (Palatinus & Chapuis, 2007)' 
_computing_structure_refinement   'CRYSTALS (Betteridge et al., 2003)' 
_computing_publication_material   'CRYSTALS (Betteridge et al., 2003)' 
_computing_molecular_graphics     'CAMERON (Watkin et al., 1996)' 
 
_diffrn_standards_interval_time   . 
_diffrn_standards_interval_count  . 
_diffrn_standards_number          0 
_diffrn_standards_decay_%         . 
 
_diffrn_ambient_temperature        150
_diffrn_reflns_number             14954 
_diffrn_reflns_av_unetI/netI      0.031 
_reflns_number_total              4203 
_diffrn_reflns_av_R_equivalents   0.022 
_diffrn_reflns_av_sigmaI/netI     0.0309
# Number of reflections with Friedels Law is 4203 
# Theoretical number of reflections is about 8533 
 
_diffrn_reflns_theta_min          3.456 
_diffrn_reflns_theta_max          75.967 
_diffrn_measured_fraction_theta_max 0.988 
 
_diffrn_reflns_theta_full         74.447 
_diffrn_measured_fraction_theta_full 0.995 
 
 
_diffrn_reflns_limit_h_min        -6 
_diffrn_reflns_limit_h_max        7 
_diffrn_reflns_limit_k_min        -31 
_diffrn_reflns_limit_k_max        30 
_diffrn_reflns_limit_l_min        -15 
_diffrn_reflns_limit_l_max        15 
_reflns_limit_h_min               -7 
_reflns_limit_h_max               7 
_reflns_limit_k_min               0 
_reflns_limit_k_max               31 
_reflns_limit_l_min               0 
_reflns_limit_l_max               15 
 
_oxford_diffrn_Wilson_B_factor    2.05 
_oxford_diffrn_Wilson_scale       0.03 
 
_atom_sites_solution_primary      other  #heavy,direct,difmap,geom,iterative
# _atom_sites_solution_secondary  difmap
_atom_sites_solution_hydrogens    difmap
 
_refine_diff_density_min          -0.20 
_refine_diff_density_max          0.28 
 
 
# The current dictionary definitions do not cover the 
# situation where the reflections used for refinement were 
# selected by a user-defined sigma threshold 
 
# Explicitly named reflections are ALWAYS excluded from R&wR 
 
# The values actually used during refinement 
# These are labelled "all" for compatibility with PLATON 
_oxford_refine_reflns_threshold_expression       I>-10.0\s(I)
_refine_ls_number_restraints      0 
_refine_ls_number_parameters      244 
_refine_ls_number_reflns          4202 
_refine_ls_R_factor_ref           0.0306 
_refine_ls_wR_factor_ref          0.0735 
_refine_ls_goodness_of_fit_ref    0.9993 
_refine_ls_shift/su_max           0.0014498 
_refine_ls_shift/su_mean          0.0000745 
 
 
# Computed with I/sigma = -10 
_reflns_number_all                4202 
_refine_ls_R_factor_all           0.0306 
_refine_ls_wR_factor_all          0.0735 
 
# Computed with I/sigma = +2 a la SHELX 
_reflns_threshold_expression                I>2.0\s(I)
_reflns_number_gt                 3915 
_refine_ls_R_factor_gt            0.0287 
_refine_ls_wR_factor_gt           0.0717 
 
 
_refine_ls_structure_factor_coef  Fsqd 
_refine_ls_matrix_type            full
_refine_ls_hydrogen_treatment     constr         #undef, noref, refall,
                                                 # refxyz, refU, constr or mixed
_refine_ls_weighting_scheme       calc 
_refine_ls_weighting_details 
;
 Method= Modified Sheldrick 
 w=1/[\s^2^(F^2^) + ( 0.04P)^2^ + 0.60P] 
 ,where P=(max(Fo^2^,0) + 2Fc^2^)/3 
;
# Insert your own references if required - in alphabetical order 
_publ_section_references 
; 
Betteridge, P.W., Carruthers, J.R., Cooper, R.I., 
Prout, K. & Watkin, D.J. (2003). J. Appl. Cryst. 36, 1487. 
 
Oxford Diffraction, (2010). Supernova User Manual. 
 
Palatinus, L. & Chapuis, G. (2007). J. Appl. Cryst. 40, 786-790. 
 
Rigaku Oxford Diffraction (2017). CrysAlisPro. 
 
Watkin, D.J., Prout, C.K. & Pearce, L.J. (1996). CAMERON, Chemical 
Crystallography Laboratory, Oxford, UK. 
; 

# Uequiv = arithmetic mean of Ui i.e. Ueqiv = (U1+U2+U3)/3

# Replace last . with number of unfound hydrogen atoms attached to an atom.

# ..._refinement_flags_... 
# . no refinement constraints           S special position constraint on site
# G rigid group refinement of site      R riding atom
# D distance or angle restraint on site T thermal displacement constraints
# U Uiso or Uij restraint (rigid bond)  P partial occupancy constraint


loop_
_atom_site_label
_atom_site_type_symbol
_atom_site_fract_x
_atom_site_fract_y
_atom_site_fract_z
_atom_site_U_iso_or_equiv
_atom_site_occupancy
_atom_site_adp_type
_atom_site_refinement_flags_posn
_atom_site_refinement_flags_adp
_atom_site_refinement_flags_occupancy
_atom_site_disorder_assembly
_atom_site_disorder_group
_atom_site_attached_hydrogens
S1 S 0.28076(4) 0.533692(11) 0.54600(2) 0.0251 1.0000 Uani . . . . . . 
C2 C 0.05511(16) 0.56066(4) 0.57214(8) 0.0203 1.0000 Uani . . . . . . 
N3 N -0.07480(14) 0.59383(3) 0.51131(7) 0.0232 1.0000 Uani . . . . . . 
N4 N -0.24840(15) 0.60611(4) 0.56195(8) 0.0281 1.0000 Uani . . . . . . 
N5 N -0.23214(14) 0.58298(4) 0.65234(7) 0.0265 1.0000 Uani . . . . . . 
N6 N -0.04918(13) 0.55556(3) 0.66155(7) 0.0203 1.0000 Uani . . . . . . 
C7 C 0.00827(16) 0.52100(4) 0.75408(8) 0.0216 1.0000 Uani . . . . . . 
C8 C 0.09693(17) 0.55154(4) 0.85208(8) 0.0217 1.0000 Uani . . . . . . 
C9 C 0.28004(19) 0.52587(4) 0.91607(9) 0.0281 1.0000 Uani . . . . . . 
C10 C 0.31958(17) 0.57278(4) 0.84848(8) 0.0230 1.0000 Uani . . . . . . 
C11 C 0.37595(17) 0.62324(4) 0.90667(8) 0.0251 1.0000 Uani . . . . . . 
O12 O 0.42173(15) 0.62340(4) 1.00457(6) 0.0364 1.0000 Uani . . . . . . 
N13 N 0.37051(14) 0.66784(3) 0.84851(7) 0.0239 1.0000 Uani . . . . . . 
C14 C 0.41694(17) 0.71866(4) 0.90234(9) 0.0258 1.0000 Uani . . . . . . 
C15 C 0.2643(2) 0.73206(6) 0.98445(11) 0.0407 1.0000 Uani . . . . . . 
C16 C 0.64558(18) 0.72177(5) 0.94883(10) 0.0327 1.0000 Uani . . . . . . 
C17 C 0.30397(18) 0.66999(4) 0.73250(8) 0.0254 1.0000 Uani . . . . . . 
C18 C 0.46750(18) 0.69656(5) 0.67074(9) 0.0289 1.0000 Uani . . . . . . 
C19 C 0.09020(19) 0.69572(6) 0.71109(10) 0.0383 1.0000 Uani . . . . . . 
C20 C -0.05857(19) 0.61275(4) 0.40505(8) 0.0267 1.0000 Uani . . . . . . 
C21 C 0.1279(2) 0.63457(4) 0.37903(9) 0.0317 1.0000 Uani . . . . . . 
C22 C 0.1395(2) 0.65318(5) 0.27530(10) 0.0400 1.0000 Uani . . . . . . 
C23 C -0.0334(3) 0.64984(5) 0.20063(10) 0.0425 1.0000 Uani . . . . . . 
C24 C -0.2188(2) 0.62816(5) 0.22755(10) 0.0418 1.0000 Uani . . . . . . 
C25 C -0.2335(2) 0.60910(5) 0.33105(10) 0.0336 1.0000 Uani . . . . . . 
C26 C -0.17874(19) 0.48673(4) 0.77382(9) 0.0292 1.0000 Uani . . . . . . 
C27 C -0.05783(18) 0.58240(4) 0.91120(9) 0.0279 1.0000 Uani . . . . . . 
H71 H 0.1220 0.4994 0.7290 0.0255 1.0000 Uiso R . . . . . 
H92 H 0.2941 0.5313 0.9923 0.0347 1.0000 Uiso R . . . . . 
H91 H 0.3291 0.4917 0.8929 0.0333 1.0000 Uiso R . . . . . 
H101 H 0.3849 0.5668 0.7836 0.0284 1.0000 Uiso R . . . . . 
H141 H 0.3973 0.7452 0.8459 0.0286 1.0000 Uiso R . . . . . 
H152 H 0.2787 0.7690 1.0039 0.0594 1.0000 Uiso R . . . . . 
H151 H 0.2930 0.7103 1.0490 0.0598 1.0000 Uiso R . . . . . 
H153 H 0.1189 0.7267 0.9547 0.0600 1.0000 Uiso R . . . . . 
H163 H 0.6757 0.7566 0.9751 0.0475 1.0000 Uiso R . . . . . 
H162 H 0.6707 0.6976 1.0065 0.0496 1.0000 Uiso R . . . . . 
H161 H 0.7415 0.7136 0.8958 0.0489 1.0000 Uiso R . . . . . 
H171 H 0.2925 0.6344 0.7064 0.0307 1.0000 Uiso R . . . . . 
H182 H 0.4344 0.6907 0.5946 0.0423 1.0000 Uiso R . . . . . 
H181 H 0.4702 0.7343 0.6827 0.0410 1.0000 Uiso R . . . . . 
H183 H 0.6038 0.6825 0.6910 0.0430 1.0000 Uiso R . . . . . 
H193 H 0.0450 0.6943 0.6344 0.0545 1.0000 Uiso R . . . . . 
H192 H 0.0940 0.7326 0.7313 0.0544 1.0000 Uiso R . . . . . 
H191 H -0.0142 0.6783 0.7513 0.0568 1.0000 Uiso R . . . . . 
H211 H 0.2463 0.6356 0.4313 0.0374 1.0000 Uiso R . . . . . 
H221 H 0.2692 0.6679 0.2561 0.0492 1.0000 Uiso R . . . . . 
H231 H -0.0262 0.6625 0.1306 0.0514 1.0000 Uiso R . . . . . 
H241 H -0.3343 0.6259 0.1763 0.0507 1.0000 Uiso R . . . . . 
H251 H -0.3543 0.5940 0.3519 0.0372 1.0000 Uiso R . . . . . 
H262 H -0.1359 0.4617 0.8300 0.0432 1.0000 Uiso R . . . . . 
H261 H -0.2927 0.5079 0.7971 0.0429 1.0000 Uiso R . . . . . 
H263 H -0.2257 0.4682 0.7095 0.0424 1.0000 Uiso R . . . . . 
H272 H 0.0167 0.6029 0.9684 0.0416 1.0000 Uiso R . . . . . 
H271 H -0.1360 0.6066 0.8631 0.0411 1.0000 Uiso R . . . . . 
H273 H -0.1531 0.5592 0.9431 0.0411 1.0000 Uiso R . . . . . 
loop_
_atom_site_aniso_label
_atom_site_aniso_U_11
_atom_site_aniso_U_22
_atom_site_aniso_U_33
_atom_site_aniso_U_23
_atom_site_aniso_U_13
_atom_site_aniso_U_12
S1 0.02196(13) 0.03059(14) 0.02319(13) -0.00035(10) 0.00407(9) 0.00199(10) 
C2 0.0232(5) 0.0195(4) 0.0179(4) -0.0026(4) -0.0004(4) -0.0028(4) 
N3 0.0266(4) 0.0228(4) 0.0198(4) -0.0015(3) 0.0006(3) 0.0023(3) 
N4 0.0287(5) 0.0309(5) 0.0243(5) -0.0018(4) 0.0010(4) 0.0066(4) 
N5 0.0249(4) 0.0287(5) 0.0260(5) -0.0021(4) 0.0020(3) 0.0055(4) 
N6 0.0207(4) 0.0213(4) 0.0188(4) -0.0017(3) 0.0018(3) 0.0006(3) 
C7 0.0263(5) 0.0194(5) 0.0193(5) 0.0002(4) 0.0034(4) 0.0004(4) 
C8 0.0263(5) 0.0206(5) 0.0181(5) 0.0013(4) 0.0026(4) -0.0018(4) 
C9 0.0345(6) 0.0265(5) 0.0225(5) 0.0063(4) -0.0019(4) -0.0002(4) 
C10 0.0248(5) 0.0242(5) 0.0196(5) 0.0032(4) -0.0004(4) -0.0001(4) 
C11 0.0244(5) 0.0294(5) 0.0208(5) 0.0022(4) -0.0022(4) -0.0041(4) 
O12 0.0479(5) 0.0402(5) 0.0192(4) 0.0036(3) -0.0073(3) -0.0116(4) 
N13 0.0273(5) 0.0241(4) 0.0192(4) -0.0007(3) -0.0038(3) -0.0047(3) 
C14 0.0256(5) 0.0258(5) 0.0257(5) -0.0049(4) -0.0002(4) -0.0034(4) 
C15 0.0322(6) 0.0497(8) 0.0410(7) -0.0181(6) 0.0080(5) -0.0060(6) 
C16 0.0265(6) 0.0349(6) 0.0355(6) -0.0075(5) -0.0030(5) -0.0063(5) 
C17 0.0331(6) 0.0225(5) 0.0191(5) 0.0019(4) -0.0049(4) -0.0048(4) 
C18 0.0315(6) 0.0309(6) 0.0246(5) -0.0004(4) 0.0047(4) 0.0038(5) 
C19 0.0254(6) 0.0554(8) 0.0325(6) 0.0129(6) -0.0053(5) -0.0054(5) 
C20 0.0406(6) 0.0198(5) 0.0191(5) -0.0007(4) -0.0001(4) 0.0042(4) 
C21 0.0447(7) 0.0242(5) 0.0261(6) 0.0005(4) 0.0030(5) -0.0008(5) 
C22 0.0604(9) 0.0284(6) 0.0323(6) 0.0042(5) 0.0109(6) -0.0002(6) 
C23 0.0754(10) 0.0293(6) 0.0229(6) 0.0046(5) 0.0053(6) 0.0095(6) 
C24 0.0637(9) 0.0333(6) 0.0253(6) -0.0011(5) -0.0114(6) 0.0115(6) 
C25 0.0429(7) 0.0292(6) 0.0269(6) -0.0008(5) -0.0053(5) 0.0054(5) 
C26 0.0353(6) 0.0243(5) 0.0289(5) -0.0024(4) 0.0074(4) -0.0073(4) 
C27 0.0326(6) 0.0286(5) 0.0237(5) -0.0053(4) 0.0086(4) -0.0040(4) 

_refine_ls_extinction_method 
    'None'
_oxford_refine_ls_scale 5.59(8) 
loop_
 _geom_bond_atom_site_label_1
 _geom_bond_site_symmetry_1
 _geom_bond_atom_site_label_2
 _geom_bond_site_symmetry_2
 _geom_bond_distance
 _geom_bond_publ_flag
S1 . C2 . 1.6609(11)    yes
C2 . N3 . 1.3687(13)    yes
C2 . N6 . 1.3645(13)    yes
N3 . N4 . 1.3675(13)    yes
N3 . C20 . 1.4311(13)    yes
N4 . N5 . 1.2744(14)    yes
N5 . N6 . 1.3605(12)    yes
N6 . C7 . 1.4774(13)    yes
C7 . C8 . 1.5204(14)    yes
C7 . C26 . 1.5226(15)    yes
C7 . H71 . 0.989    no
C8 . C9 . 1.5068(15)    yes
C8 . C10 . 1.5296(14)    yes
C8 . C27 . 1.5143(15)    yes
C9 . C10 . 1.5043(14)    yes
C9 . H92 . 0.961    no
C9 . H91 . 0.981    no
C10 . C11 . 1.5098(15)    yes
C10 . H101 . 0.962    no
C11 . O12 . 1.2351(13)    yes
C11 . N13 . 1.3528(14)    yes
N13 . C14 . 1.4819(13)    yes
N13 . C17 . 1.4779(13)    yes
C14 . C15 . 1.5241(16)    yes
C14 . C16 . 1.5251(15)    yes
C14 . H141 . 0.981    no
C15 . H152 . 0.978    no
C15 . H151 . 0.985    no
C15 . H153 . 0.979    no
C16 . H163 . 0.963    no
C16 . H162 . 0.954    no
C16 . H161 . 0.970    no
C17 . C18 . 1.5202(15)    yes
C17 . C19 . 1.5191(16)    yes
C17 . H171 . 0.967    no
C18 . H182 . 0.970    no
C18 . H181 . 0.977    no
C18 . H183 . 0.955    no
C19 . H193 . 0.979    no
C19 . H192 . 0.977    no
C19 . H191 . 0.982    no
C20 . C21 . 1.3843(17)    yes
C20 . C25 . 1.3882(17)    yes
C21 . C22 . 1.3939(17)    yes
C21 . H211 . 0.954    no
C22 . C23 . 1.383(2)    yes
C22 . H221 . 0.963    no
C23 . C24 . 1.380(2)    yes
C23 . H231 . 0.941    no
C24 . C25 . 1.3983(18)    yes
C24 . H241 . 0.935    no
C25 . H251 . 0.924    no
C26 . H262 . 0.972    no
C26 . H261 . 0.975    no
C26 . H263 . 0.959    no
C27 . H272 . 0.976    no
C27 . H271 . 0.970    no
C27 . H273 . 0.963    no
loop_
 _geom_angle_atom_site_label_1
 _geom_angle_site_symmetry_1
 _geom_angle_atom_site_label_2
 _geom_angle_site_symmetry_2
 _geom_angle_atom_site_label_3
 _geom_angle_site_symmetry_3
 _geom_angle
 _geom_angle_publ_flag
S1 . C2 . N3 . 129.87(8)    yes
S1 . C2 . N6 . 128.66(8)    yes
N3 . C2 . N6 . 101.47(9)    yes
C2 . N3 . N4 . 111.15(8)    yes
C2 . N3 . C20 . 129.43(9)    yes
N4 . N3 . C20 . 119.26(9)    yes
N3 . N4 . N5 . 107.77(9)    yes
N4 . N5 . N6 . 108.18(9)    yes
C2 . N6 . N5 . 111.40(8)    yes
C2 . N6 . C7 . 126.74(9)    yes
N5 . N6 . C7 . 121.56(8)    yes
N6 . C7 . C8 . 111.94(8)    yes
N6 . C7 . C26 . 109.35(9)    yes
C8 . C7 . C26 . 113.78(9)    yes
N6 . C7 . H71 . 102.7    no
C8 . C7 . H71 . 108.4    no
C26 . C7 . H71 . 110.1    no
C7 . C8 . C9 . 114.75(9)    yes
C7 . C8 . C10 . 115.85(8)    yes
C9 . C8 . C10 . 59.39(7)    yes
C7 . C8 . C27 . 116.90(9)    yes
C9 . C8 . C27 . 118.56(9)    yes
C10 . C8 . C27 . 118.92(9)    yes
C8 . C9 . C10 . 61.06(7)    yes
C8 . C9 . H92 . 117.5    no
C10 . C9 . H92 . 116.2    no
C8 . C9 . H91 . 119.0    no
C10 . C9 . H91 . 117.9    no
H92 . C9 . H91 . 114.8    no
C8 . C10 . C9 . 59.55(7)    yes
C8 . C10 . C11 . 118.03(9)    yes
C9 . C10 . C11 . 117.05(9)    yes
C8 . C10 . H101 . 116.7    no
C9 . C10 . H101 . 117.3    no
C11 . C10 . H101 . 116.3    no
C10 . C11 . O12 . 120.45(10)    yes
C10 . C11 . N13 . 117.87(9)    yes
O12 . C11 . N13 . 121.67(10)    yes
C11 . N13 . C14 . 120.01(9)    yes
C11 . N13 . C17 . 123.55(9)    yes
C14 . N13 . C17 . 116.27(8)    yes
N13 . C14 . C15 . 113.05(9)    yes
N13 . C14 . C16 . 111.34(9)    yes
C15 . C14 . C16 . 112.52(10)    yes
N13 . C14 . H141 . 105.8    no
C15 . C14 . H141 . 106.6    no
C16 . C14 . H141 . 107.0    no
C14 . C15 . H152 . 109.6    no
C14 . C15 . H151 . 110.3    no
H152 . C15 . H151 . 109.5    no
C14 . C15 . H153 . 110.9    no
H152 . C15 . H153 . 107.1    no
H151 . C15 . H153 . 109.3    no
C14 . C16 . H163 . 109.5    no
C14 . C16 . H162 . 110.1    no
H163 . C16 . H162 . 109.0    no
C14 . C16 . H161 . 111.9    no
H163 . C16 . H161 . 108.3    no
H162 . C16 . H161 . 108.0    no
N13 . C17 . C18 . 111.73(9)    yes
N13 . C17 . C19 . 111.15(9)    yes
C18 . C17 . C19 . 111.60(9)    yes
N13 . C17 . H171 . 107.7    no
C18 . C17 . H171 . 106.4    no
C19 . C17 . H171 . 108.0    no
C17 . C18 . H182 . 109.6    no
C17 . C18 . H181 . 111.5    no
H182 . C18 . H181 . 107.7    no
C17 . C18 . H183 . 110.6    no
H182 . C18 . H183 . 108.2    no
H181 . C18 . H183 . 109.1    no
C17 . C19 . H193 . 109.6    no
C17 . C19 . H192 . 111.9    no
H193 . C19 . H192 . 106.8    no
C17 . C19 . H191 . 110.9    no
H193 . C19 . H191 . 109.6    no
H192 . C19 . H191 . 107.9    no
N3 . C20 . C21 . 119.75(10)    yes
N3 . C20 . C25 . 118.35(11)    yes
C21 . C20 . C25 . 121.89(11)    yes
C20 . C21 . C22 . 118.73(12)    yes
C20 . C21 . H211 . 119.7    no
C22 . C21 . H211 . 121.5    no
C21 . C22 . C23 . 120.10(13)    yes
C21 . C22 . H221 . 119.3    no
C23 . C22 . H221 . 120.6    no
C22 . C23 . C24 . 120.67(12)    yes
C22 . C23 . H231 . 120.3    no
C24 . C23 . H231 . 119.1    no
C23 . C24 . C25 . 120.17(12)    yes
C23 . C24 . H241 . 120.0    no
C25 . C24 . H241 . 119.9    no
C24 . C25 . C20 . 118.43(13)    yes
C24 . C25 . H251 . 122.7    no
C20 . C25 . H251 . 118.9    no
C7 . C26 . H262 . 108.9    no
C7 . C26 . H261 . 110.5    no
H262 . C26 . H261 . 108.4    no
C7 . C26 . H263 . 109.6    no
H262 . C26 . H263 . 109.3    no
H261 . C26 . H263 . 110.0    no
C8 . C27 . H272 . 110.1    no
C8 . C27 . H271 . 110.5    no
H272 . C27 . H271 . 107.6    no
C8 . C27 . H273 . 110.6    no
H272 . C27 . H273 . 108.0    no
H271 . C27 . H273 . 109.9    no
loop_
 _geom_hbond_atom_site_label_D
 _geom_hbond_site_symmetry_D
 _geom_hbond_atom_site_label_H
 _geom_hbond_site_symmetry_H
 _geom_hbond_atom_site_label_A
 _geom_hbond_site_symmetry_A
 _geom_hbond_angle_DHA
 _geom_hbond_distance_DH
 _geom_hbond_distance_HA
 _geom_hbond_distance_DA
 _geom_hbond_publ_flag
C24 . H241 . O12 1_454 165 0.93 2.54 3.4516(17)    yes


_iucr_refine_instructions_details
;
#
# Punched on 16/02/22 at 10:13:40
#
#LIST     12                                                                    
BLOCK SCALE X'S  U'S 
RIDE C   (   7,X'S) H   (  71,X'S) 
RIDE C   (   9,X'S) H   (  92,X'S) H   (  91,X'S) 
RIDE C   (  10,X'S) H   ( 101,X'S) 
RIDE C   (  14,X'S) H   ( 141,X'S) 
RIDE C   (  15,X'S) H   ( 152,X'S) H   ( 151,X'S) H   ( 153,X'S) 
RIDE C   (  16,X'S) H   ( 163,X'S) H   ( 162,X'S) H   ( 161,X'S) 
RIDE C   (  17,X'S) H   ( 171,X'S) 
RIDE C   (  18,X'S) H   ( 182,X'S) H   ( 181,X'S) H   ( 183,X'S) 
RIDE C   (  19,X'S) H   ( 193,X'S) H   ( 192,X'S) H   ( 191,X'S) 
RIDE C   (  21,X'S) H   ( 211,X'S) 
RIDE C   (  22,X'S) H   ( 221,X'S) 
RIDE C   (  23,X'S) H   ( 231,X'S) 
RIDE C   (  24,X'S) H   ( 241,X'S) 
RIDE C   (  25,X'S) H   ( 251,X'S) 
RIDE C   (  26,X'S) H   ( 262,X'S) H   ( 261,X'S) H   ( 263,X'S) 
RIDE C   (  27,X'S) H   ( 272,X'S) H   ( 271,X'S) H   ( 273,X'S) 
END                                                                             
#
# Punched on 16/02/22 at 10:13:40
#
#LIST     16                                                                    
NO 
REM   HREST   START (DO NOT REMOVE THIS LINE) 
REM   HREST   END (DO NOT REMOVE THIS LINE) 
END                                                                             
;
 
_refine_special_details
;
?
  Reflections are selected by the following conditions :-
;

# Manually omitted reflections

loop_
_oxford_refln_omitted_index_h
_oxford_refln_omitted_index_k
_oxford_refln_omitted_index_l
_oxford_refln_omitted_flag
_oxford_refln_omitted_details
  -1   0   1  x   .


# start Validation Reply Form
_vrf_PLAT029_2v
;
PROBLEM: _diffrn_measured_fraction_theta_full value Low .      0.937 Why?  
RESPONSE: These data were collected at a synchrotron, despite higher 
intensity no diffraction was observed at higher angle.
;
# end Validation Reply Form
